# Supplementary material for: [(4-Methyl­benz­yl)bis­(pyridin-2-ylmeth­yl)amine-κ3 N,N′,N′′]bis­(thio­cyanato-κS)copper(II) dichloro­methane hemisolvate
Source: Acta Crystallogr Sect E Struct Rep Online. 2012 Mar 24;68(Pt 4):m468. doi: 10.1107/S1600536812011476 (PMC3343859; doi:10.1107/S1600536812011476)
Supplement: Supplementary file 1 [file e-68-0m468-sup1.cif]

##############################################################################
#                                                                            #
# This CIF contains the data in a paper accepted for publication in          #
# Acta Crystallographica Section E. It conforms to the requirements of       #
# Notes for Authors for Acta Crystallographica Section E, and has been       #
# peer reviewed under the auspices of the IUCr Commission on Journals.       #
#                                                                            #
# Full details of the Crystallographic Information File format               #
# are given in the paper "The Crystallographic Information File (CIF):       #
# a New Standard Archive File for Crystallography" by S. R. Hall, F. H.      #
# Allen and I. D. Brown [Acta Cryst. (1991), A47, 655-685].                  #
#                                                                            #
# The current version of the core CIF dictionary is obtainable from          #
# ftp://ftp.iucr.org/pub/cif_core.dic.                                       #
#                                                                            #
# Software is freely available for graphical display of the structure(s)     #
# in this CIF. For information consult the CIF software page                 #
# http://www.iucr.org/resources/cif/software.                                #
#                                                                            #
# This file may be used for bona fide research purposes within the           #
# scientific community so long as proper attribution is given to the journal # 
# article from which it was obtained.                                        #
#                                                                            #
##############################################################################
data_I
_audit_creation_method     SHELXL-97
_chemical_name_systematic
;
[(4-Methylbenzyl)bis(pyridin-2-ylmethyl)amine-
\k^3^<i>N</i>,<i>N</i>',<i>N</i>'']bis(thiocyanato-\k<i>S</i>)copper(II)
dichloromethane hemisolvate
;
_chemical_name_common     ?
_chemical_formula_moiety     'C22 H21 Cu N5 S2, 0.5(C H2 Cl2)'
_chemical_formula_sum     'C22.5 H22 Cl Cu N5 S2'
_chemical_formula_iupac     '[Cu (N C S)2 (C20 H21 N3)], 0.5C H2 Cl2'
_chemical_formula_weight     525.59
_chemical_melting_point     ?
_symmetry_cell_setting     triclinic
_symmetry_space_group_name_H-M     'P -1'
_symmetry_space_group_name_Hall     '-P 1'
loop_
    _symmetry_equiv_pos_as_xyz
    'x, y, z'
    '-x, -y, -z'
_cell_length_a     10.876(2)
_cell_length_b     12.403(3)
_cell_length_c     19.911(4)
_cell_angle_alpha     76.13(3)
_cell_angle_beta     77.01(3)
_cell_angle_gamma     64.72(3)
_cell_volume     2334.7(10)
_cell_formula_units_Z     4
_cell_measurement_reflns_used     8552
_cell_measurement_theta_min     3.33
_cell_measurement_theta_max     25.36
_cell_measurement_temperature     293(2)
_cell_special_details     ?
_exptl_crystal_description     'block'
_exptl_crystal_colour     'Colourless'
_exptl_crystal_size_max     0.20
_exptl_crystal_size_mid     0.20
_exptl_crystal_size_min     0.20
_exptl_crystal_density_diffrn     1.495
_exptl_crystal_density_meas     ?
_exptl_crystal_density_method     'not measured'
_exptl_crystal_F_000     1080
_exptl_absorpt_coefficient_mu     1.249
_exptl_absorpt_correction_type     multi-scan
_exptl_absorpt_process_details     '(CrystalClear; Rigaku, 2005)'
_exptl_absorpt_correction_T_min     0.955
_exptl_absorpt_correction_T_max     0.955
_exptl_special_details     ?
_diffrn_ambient_temperature     293(2)
_diffrn_radiation_type     MoK\a
_diffrn_radiation_wavelength     0.71073
_diffrn_radiation_source     'fine-focus sealed tube'
_diffrn_radiation_monochromator     graphite
_diffrn_measurement_device_type     'Rigaku SCXmini'
_diffrn_measurement_method     'CCD_Profile_fitting'
_diffrn_detector_area_resol_mean     ?
_diffrn_reflns_number     20759
_diffrn_reflns_av_R_equivalents     0.0326
_diffrn_reflns_av_sigmaI/netI     0.0457
_diffrn_reflns_theta_min     3.19
_diffrn_reflns_theta_max     25.36
_diffrn_reflns_theta_full     25.36
_diffrn_measured_fraction_theta_max     0.986
_diffrn_measured_fraction_theta_full     0.986
_diffrn_reflns_limit_h_min     -12
_diffrn_reflns_limit_h_max     12
_diffrn_reflns_limit_k_min     -14
_diffrn_reflns_limit_k_max     14
_diffrn_reflns_limit_l_min     -23
_diffrn_reflns_limit_l_max     23
_diffrn_standards_number     ?
_diffrn_standards_interval_count     ?
_diffrn_standards_interval_time     ?
_diffrn_standards_decay_%     ?
_refine_special_details
;
;
_reflns_number_total     8416
_reflns_number_gt     6991
_reflns_threshold_expression     I>2sigma(I)
_refine_ls_structure_factor_coef     Fsqd
_refine_ls_matrix_type     full
_refine_ls_R_factor_all     0.0650
_refine_ls_R_factor_gt     0.0547
_refine_ls_wR_factor_gt     0.1293
_refine_ls_wR_factor_ref     0.1388
_refine_ls_goodness_of_fit_ref     1.078
_refine_ls_restrained_S_all     1.078
_refine_ls_number_reflns     8416
_refine_ls_number_parameters     570
_refine_ls_number_restraints     0
_refine_ls_hydrogen_treatment     constr
_refine_ls_weighting_scheme     calc
_refine_ls_weighting_details
         'calc w=1/[\s^2^(Fo^2^)+(0.0587P)^2^+3.0963P] where P=(Fo^2^+2Fc^2^)/3'
_atom_sites_solution_hydrogens     geom
_atom_sites_solution_primary     direct
_atom_sites_solution_secondary     difmap
_refine_ls_shift/su_max     0.000
_refine_ls_shift/su_mean     0.000
_refine_diff_density_max     0.748
_refine_diff_density_min     -0.722
_refine_ls_extinction_method     'SHELXL97 (Sheldrick, 2008)'
_refine_ls_extinction_coef     0.473(17)
loop_
    _atom_type_symbol
    _atom_type_description
    _atom_type_scat_dispersion_real
    _atom_type_scat_dispersion_imag
    _atom_type_scat_source
    'C' 'C' 0.0033 0.0016
                         'International Tables Vol C Tables 4.2.6.8 and 6.1.1.4'
    'H' 'H' 0.0000 0.0000
                         'International Tables Vol C Tables 4.2.6.8 and 6.1.1.4'
    'N' 'N' 0.0061 0.0033
                         'International Tables Vol C Tables 4.2.6.8 and 6.1.1.4'
    'O' 'O' 0.0106 0.0060
                         'International Tables Vol C Tables 4.2.6.8 and 6.1.1.4'
    'Cu' 'Cu' 0.3201 1.2651
                         'International Tables Vol C Tables 4.2.6.8 and 6.1.1.4'
    'S' 'S' 0.1246 0.1234
                         'International Tables Vol C Tables 4.2.6.8 and 6.1.1.4'
    'Cl' 'Cl' 0.1484 0.1585
                         'International Tables Vol C Tables 4.2.6.8 and 6.1.1.4'
_computing_data_collection     'CrystalClear (Rigaku, 2005)'
_computing_cell_refinement     'CrystalClear (Rigaku, 2005)'
_computing_data_reduction     'CrystalClear (Rigaku, 2005)'
_computing_structure_solution     'SHELXS97 (Sheldrick, 2008)'
_computing_structure_refinement     'SHELXL97 (Sheldrick, 2008)'
_computing_molecular_graphics     'SHELXTL (Sheldrick, 2008)'
_computing_publication_material     'SHELXTL (Sheldrick, 2008)'
loop_
    _atom_site_type_symbol
    _atom_site_label
    _atom_site_fract_x
    _atom_site_fract_y
    _atom_site_fract_z
    _atom_site_U_iso_or_equiv
    _atom_site_thermal_displace_type
    _atom_site_calc_flag
    _atom_site_refinement_flags
    _atom_site_occupancy
    _atom_site_disorder_assembly
    _atom_site_disorder_group
    Cu Cu1 0.62027(5) 0.89792(4) 0.31570(2) 0.0323(2) Uani d . 1.000 . .
    S S1 0.83663(12) 0.46478(10) 0.38444(6) 0.0502(4) Uani d . 1.000 . .
    S S2 0.96179(13) 0.95101(13) 0.39115(8) 0.0620(5) Uani d . 1.000 . .
    N N1 0.4703(3) 0.9184(3) 0.26217(17) 0.0327(10) Uani d . 1.000 . .
    N N2 0.4881(3) 0.8703(3) 0.39863(17) 0.0349(11) Uani d . 1.000 . .
    N N3 0.7056(3) 0.9454(3) 0.21854(17) 0.0347(10) Uani d . 1.000 . .
    N N31 0.7256(4) 0.7021(3) 0.3155(2) 0.0480(14) Uani d . 1.000 . .
    N N33 0.7351(4) 0.9288(3) 0.36387(18) 0.0421(12) Uani d . 1.000 . .
    C C1 0.5457(4) 0.8759(4) 0.1955(2) 0.0387(12) Uani d . 1.000 . .
    C C2 0.6549(4) 0.9247(4) 0.1685(2) 0.0374(12) Uani d . 1.000 . .
    C C3 0.7060(4) 0.9459(4) 0.0990(2) 0.0425(14) Uani d . 1.000 . .
    C C4 0.8089(4) 0.9897(4) 0.0797(2) 0.0444(14) Uani d . 1.000 . .
    C C5 0.8589(4) 1.0104(4) 0.1312(2) 0.0439(14) Uani d . 1.000 . .
    C C6 0.8049(4) 0.9875(3) 0.1995(2) 0.0366(12) Uani d . 1.000 . .
    C C7 0.3924(4) 0.8427(3) 0.3824(2) 0.0366(14) Uani d . 1.000 . .
    C C8 0.2964(4) 0.8142(4) 0.4338(2) 0.0447(14) Uani d . 1.000 . .
    C C9 0.2958(5) 0.8181(4) 0.5023(3) 0.0497(17) Uani d . 1.000 . .
    C C10 0.3918(5) 0.8490(4) 0.5185(2) 0.0479(17) Uani d . 1.000 . .
    C C11 0.4869(4) 0.8735(4) 0.4659(2) 0.0405(12) Uani d . 1.000 . .
    C C12 0.1485(5) 1.3057(4) 0.4848(2) 0.0524(16) Uani d . 1.000 . .
    C C13 0.2085(4) 1.2361(3) 0.4243(2) 0.0392(11) Uani d . 1.000 . .
    C C14 0.3330(4) 1.2299(3) 0.3844(2) 0.0383(12) Uani d . 1.000 . .
    C C15 0.3861(4) 1.1677(3) 0.3281(2) 0.0338(11) Uani d . 1.000 . .
    C C16 0.3150(4) 1.1118(3) 0.3094(2) 0.0320(11) Uani d . 1.000 . .
    C C17 0.1897(4) 1.1192(4) 0.3488(2) 0.0394(14) Uani d . 1.000 . .
    C C18 0.1390(4) 1.1784(4) 0.4061(2) 0.0417(14) Uani d . 1.000 . .
    C C19 0.3708(4) 1.0475(3) 0.2471(2) 0.0375(12) Uani d . 1.000 . .
    C C41 0.7696(4) 0.6043(4) 0.3444(2) 0.0361(12) Uani d . 1.000 . .
    C C42 0.8299(4) 0.9387(4) 0.3749(2) 0.0386(12) Uani d . 1.000 . .
    C C44 0.4000(4) 0.8402(4) 0.3066(2) 0.0417(14) Uani d . 1.000 . .
    Cu Cu2 0.31226(5) 0.61598(4) 0.18480(3) 0.0332(2) Uani d . 1.000 . .
    S S5 0.77253(12) 0.56137(12) 0.13638(8) 0.0560(4) Uani d . 1.000 . .
    S S7 0.22234(12) 1.02609(10) 0.09529(6) 0.0455(4) Uani d . 1.000 . .
    N N4 0.1335(3) 0.5956(3) 0.22734(17) 0.0337(10) Uani d . 1.000 . .
    N N5 0.2424(3) 0.6371(3) 0.09530(17) 0.0345(11) Uani d . 1.000 . .
    N N6 0.3401(3) 0.5720(3) 0.28647(18) 0.0363(11) Uani d . 1.000 . .
    N N7 0.5035(4) 0.5832(3) 0.14723(19) 0.0433(12) Uani d . 1.000 . .
    N N30 0.2248(4) 0.8123(3) 0.1823(2) 0.0440(11) Uani d . 1.000 . .
    C C20 0.4544(5) 0.1992(4) 0.0101(2) 0.0507(16) Uani d . 1.000 . .
    C C21 0.3765(4) 0.2710(3) 0.0684(2) 0.0384(14) Uani d . 1.000 . .
    C C22 0.2347(5) 0.3216(4) 0.0788(3) 0.0468(16) Uani d . 1.000 . .
    C C23 0.1618(4) 0.3828(4) 0.1343(2) 0.0428(14) Uani d . 1.000 . .
    C C24 0.2284(4) 0.3978(3) 0.1809(2) 0.0343(11) Uani d . 1.000 . .
    C C25 0.3714(4) 0.3484(3) 0.1705(2) 0.0365(12) Uani d . 1.000 . .
    C C26 0.4438(4) 0.2860(3) 0.1147(2) 0.0383(14) Uani d . 1.000 . .
    C C27 0.1507(4) 0.4645(3) 0.2411(2) 0.0387(12) Uani d . 1.000 . .
    C C28 0.4572(4) 0.5314(3) 0.3133(2) 0.0386(14) Uani d . 1.000 . .
    C C29 0.4626(5) 0.5046(4) 0.3837(2) 0.0452(16) Uani d . 1.000 . .
    C C30 0.3410(5) 0.5214(4) 0.4292(2) 0.0482(16) Uani d . 1.000 . .
    C C31 0.2191(5) 0.5660(4) 0.4017(2) 0.0433(16) Uani d . 1.000 . .
    C C32 0.2212(4) 0.5897(3) 0.3309(2) 0.0367(11) Uani d . 1.000 . .
    C C33 0.0948(4) 0.6391(4) 0.2951(2) 0.0390(12) Uani d . 1.000 . .
    C C34 0.0350(4) 0.6707(4) 0.1776(2) 0.0387(14) Uani d . 1.000 . .
    C C35 0.1060(4) 0.6647(3) 0.1035(2) 0.0357(12) Uani d . 1.000 . .
    C C36 0.0389(5) 0.6867(4) 0.0470(2) 0.0432(14) Uani d . 1.000 . .
    C C37 0.1124(5) 0.6782(4) -0.0181(2) 0.0468(17) Uani d . 1.000 . .
    C C38 0.2528(5) 0.6468(4) -0.0267(2) 0.0483(17) Uani d . 1.000 . .
    C C39 0.3140(5) 0.6283(4) 0.0307(2) 0.0412(12) Uani d . 1.000 . .
    C C40 0.2236(4) 0.9003(4) 0.1454(2) 0.0361(12) Uani d . 1.000 . .
    C C43 0.6153(4) 0.5735(4) 0.1429(2) 0.0388(14) Uani d . 1.000 . .
    Cl Cl1 0.97412(13) 0.18878(11) 0.20919(6) 0.0545(4) Uani d . 1.000 . .
    Cl Cl2 0.68764(15) 0.25816(13) 0.27070(11) 0.0932(7) Uani d . 1.000 . .
    C C120 0.8447(5) 0.2649(5) 0.2712(3) 0.0649(19) Uani d . 1.000 . .
    H H1A 0.48260 0.90320 0.16160 0.0470 Uiso c R 1.000 . .
    H H1B 0.58700 0.78830 0.20280 0.0470 Uiso c R 1.000 . .
    H H3 0.67150 0.93090 0.06510 0.0510 Uiso c R 1.000 . .
    H H4 0.84370 1.00490 0.03290 0.0530 Uiso c R 1.000 . .
    H H5 0.92830 1.03930 0.11970 0.0530 Uiso c R 1.000 . .
    H H6 0.83850 1.00190 0.23400 0.0440 Uiso c R 1.000 . .
    H H8 0.23290 0.79260 0.42210 0.0540 Uiso c R 1.000 . .
    H H9 0.23130 0.80010 0.53720 0.0590 Uiso c R 1.000 . .
    H H10 0.39230 0.85320 0.56450 0.0570 Uiso c R 1.000 . .
    H H11 0.55260 0.89300 0.47720 0.0480 Uiso c R 1.000 . .
    H H12A 0.22010 1.31580 0.50010 0.0790 Uiso c R 1.000 . .
    H H12B 0.10740 1.26190 0.52270 0.0790 Uiso c R 1.000 . .
    H H12C 0.08000 1.38360 0.47020 0.0790 Uiso c R 1.000 . .
    H H14 0.38150 1.26790 0.39550 0.0460 Uiso c R 1.000 . .
    H H15 0.47050 1.16340 0.30260 0.0410 Uiso c R 1.000 . .
    H H17 0.13920 1.08410 0.33650 0.0470 Uiso c R 1.000 . .
    H H18 0.05670 1.17940 0.43300 0.0500 Uiso c R 1.000 . .
    H H19A 0.29460 1.04920 0.22870 0.0450 Uiso c R 1.000 . .
    H H19B 0.41640 1.09150 0.21110 0.0450 Uiso c R 1.000 . .
    H H44A 0.45010 0.75790 0.29750 0.0500 Uiso c R 1.000 . .
    H H44B 0.30800 0.86870 0.29500 0.0500 Uiso c R 1.000 . .
    H H20A 0.45180 0.12040 0.02290 0.0760 Uiso c R 1.000 . .
    H H20B 0.54800 0.19130 0.00190 0.0760 Uiso c R 1.000 . .
    H H20C 0.41300 0.24010 -0.03160 0.0760 Uiso c R 1.000 . .
    H H22 0.18710 0.31460 0.04780 0.0560 Uiso c R 1.000 . .
    H H23 0.06630 0.41430 0.14040 0.0510 Uiso c R 1.000 . .
    H H25 0.41900 0.35700 0.20090 0.0440 Uiso c R 1.000 . .
    H H26 0.53930 0.25390 0.10850 0.0460 Uiso c R 1.000 . .
    H H27A 0.19830 0.42300 0.28150 0.0470 Uiso c R 1.000 . .
    H H27B 0.06040 0.46180 0.25250 0.0470 Uiso c R 1.000 . .
    H H28 0.53850 0.52090 0.28280 0.0460 Uiso c R 1.000 . .
    H H29 0.54590 0.47580 0.40070 0.0550 Uiso c R 1.000 . .
    H H30 0.34140 0.50310 0.47730 0.0580 Uiso c R 1.000 . .
    H H31 0.13630 0.57960 0.43120 0.0520 Uiso c R 1.000 . .
    H H33A 0.02560 0.61220 0.32420 0.0470 Uiso c R 1.000 . .
    H H33B 0.05680 0.72680 0.28750 0.0470 Uiso c R 1.000 . .
    H H34A -0.00540 0.75390 0.18550 0.0460 Uiso c R 1.000 . .
    H H34B -0.03830 0.64250 0.18510 0.0460 Uiso c R 1.000 . .
    H H36 -0.05530 0.70720 0.05350 0.0520 Uiso c R 1.000 . .
    H H37 0.06860 0.69330 -0.05650 0.0560 Uiso c R 1.000 . .
    H H38 0.30470 0.63840 -0.07060 0.0580 Uiso c R 1.000 . .
    H H39 0.40790 0.60900 0.02480 0.0500 Uiso c R 1.000 . .
    H H12D 0.83310 0.34880 0.26220 0.0780 Uiso c R 1.000 . .
    H H12E 0.87250 0.22990 0.31720 0.0780 Uiso c R 1.000 . .
loop_
    _atom_site_aniso_label
    _atom_site_aniso_U_11
    _atom_site_aniso_U_22
    _atom_site_aniso_U_33
    _atom_site_aniso_U_12
    _atom_site_aniso_U_13
    _atom_site_aniso_U_23
    Cu1 0.0312(3) 0.0294(3) 0.0380(3) -0.0113(2) -0.0106(2) -0.0044(2)
    S1 0.0501(7) 0.0355(6) 0.0528(7) -0.0108(5) -0.0064(5) 0.0023(5)
    S2 0.0463(7) 0.0770(9) 0.0751(9) -0.0381(7) -0.0205(6) 0.0028(7)
    N1 0.0335(18) 0.0259(16) 0.0399(19) -0.0109(14) -0.0087(14) -0.0060(13)
    N2 0.0349(18) 0.0298(17) 0.040(2) -0.0114(14) -0.0118(14) -0.0024(14)
    N3 0.0337(18) 0.0303(17) 0.0405(19) -0.0093(14) -0.0083(14) -0.0097(14)
    N31 0.044(2) 0.033(2) 0.060(3) -0.0090(17) -0.0087(18) -0.0056(17)
    N33 0.044(2) 0.045(2) 0.041(2) -0.0206(17) -0.0132(16) -0.0009(16)
    C1 0.040(2) 0.038(2) 0.043(2) -0.0131(19) -0.0132(18) -0.0127(18)
    C2 0.035(2) 0.033(2) 0.043(2) -0.0063(17) -0.0110(18) -0.0127(17)
    C3 0.042(2) 0.043(2) 0.041(3) -0.007(2) -0.0153(19) -0.0141(19)
    C4 0.043(3) 0.047(2) 0.036(2) -0.013(2) -0.0001(18) -0.0082(19)
    C5 0.040(2) 0.043(2) 0.048(3) -0.016(2) -0.004(2) -0.009(2)
    C6 0.036(2) 0.033(2) 0.043(2) -0.0125(18) -0.0097(18) -0.0082(17)
    C7 0.034(2) 0.0259(19) 0.047(3) -0.0101(17) -0.0099(18) -0.0001(17)
    C8 0.037(2) 0.037(2) 0.060(3) -0.0160(19) -0.011(2) -0.001(2)
    C9 0.038(3) 0.045(3) 0.054(3) -0.012(2) -0.003(2) 0.002(2)
    C10 0.045(3) 0.054(3) 0.041(3) -0.016(2) -0.008(2) -0.006(2)
    C11 0.035(2) 0.042(2) 0.041(2) -0.0095(19) -0.0125(18) -0.0048(18)
    C12 0.059(3) 0.039(2) 0.048(3) -0.011(2) -0.003(2) -0.007(2)
    C13 0.044(2) 0.0269(19) 0.038(2) -0.0070(18) -0.0107(18) 0.0017(16)
    C14 0.040(2) 0.031(2) 0.044(2) -0.0111(18) -0.0117(18) -0.0065(17)
    C15 0.031(2) 0.0302(19) 0.037(2) -0.0104(17) -0.0070(16) -0.0007(16)
    C16 0.032(2) 0.0260(18) 0.036(2) -0.0077(16) -0.0130(16) -0.0008(15)
    C17 0.033(2) 0.035(2) 0.050(3) -0.0124(18) -0.0105(18) -0.0042(18)
    C18 0.031(2) 0.037(2) 0.051(3) -0.0120(18) -0.0006(18) -0.0037(19)
    C19 0.037(2) 0.032(2) 0.040(2) -0.0081(18) -0.0122(18) -0.0040(17)
    C41 0.031(2) 0.036(2) 0.039(2) -0.0091(18) -0.0025(17) -0.0119(18)
    C42 0.042(2) 0.040(2) 0.037(2) -0.021(2) -0.0121(18) 0.0034(18)
    C44 0.039(2) 0.037(2) 0.055(3) -0.0187(19) -0.013(2) -0.0050(19)
    Cu2 0.0267(3) 0.0301(3) 0.0395(3) -0.0111(2) -0.0011(2) -0.0033(2)
    S5 0.0311(6) 0.0610(8) 0.0791(9) -0.0172(6) -0.0084(6) -0.0182(7)
    S7 0.0531(7) 0.0420(6) 0.0411(6) -0.0220(5) -0.0072(5) 0.0003(5)
    N4 0.0284(17) 0.0307(17) 0.0375(19) -0.0075(14) -0.0028(14) -0.0070(14)
    N5 0.0343(19) 0.0279(16) 0.040(2) -0.0139(14) -0.0033(14) -0.0018(14)
    N6 0.0327(19) 0.0281(16) 0.044(2) -0.0109(14) -0.0014(15) -0.0046(14)
    N7 0.028(2) 0.049(2) 0.046(2) -0.0127(16) -0.0023(15) -0.0027(17)
    N30 0.046(2) 0.0334(19) 0.054(2) -0.0161(17) -0.0113(17) -0.0048(17)
    C20 0.061(3) 0.039(2) 0.047(3) -0.016(2) -0.001(2) -0.011(2)
    C21 0.045(3) 0.0268(19) 0.039(2) -0.0123(18) -0.0038(18) -0.0030(17)
    C22 0.046(3) 0.037(2) 0.059(3) -0.013(2) -0.013(2) -0.012(2)
    C23 0.033(2) 0.034(2) 0.062(3) -0.0146(18) -0.005(2) -0.008(2)
    C24 0.033(2) 0.0270(19) 0.040(2) -0.0138(17) -0.0042(17) 0.0024(16)
    C25 0.038(2) 0.032(2) 0.041(2) -0.0159(18) -0.0076(18) -0.0027(17)
    C26 0.029(2) 0.032(2) 0.049(3) -0.0112(17) -0.0011(18) -0.0033(18)
    C27 0.040(2) 0.030(2) 0.045(2) -0.0167(18) 0.0015(18) -0.0057(17)
    C28 0.039(2) 0.028(2) 0.046(3) -0.0110(18) -0.0058(18) -0.0055(17)
    C29 0.048(3) 0.038(2) 0.048(3) -0.012(2) -0.016(2) -0.0049(19)
    C30 0.065(3) 0.044(2) 0.038(3) -0.023(2) -0.004(2) -0.011(2)
    C31 0.043(3) 0.041(2) 0.046(3) -0.017(2) 0.005(2) -0.0170(19)
    C32 0.039(2) 0.0279(19) 0.039(2) -0.0101(17) 0.0004(18) -0.0092(17)
    C33 0.032(2) 0.038(2) 0.045(2) -0.0130(18) 0.0020(18) -0.0117(18)
    C34 0.026(2) 0.038(2) 0.050(3) -0.0103(17) -0.0032(17) -0.0099(18)
    C35 0.034(2) 0.030(2) 0.044(2) -0.0149(17) -0.0052(17) -0.0037(17)
    C36 0.039(2) 0.039(2) 0.050(3) -0.0131(19) -0.012(2) -0.0033(19)
    C37 0.054(3) 0.047(3) 0.041(3) -0.022(2) -0.011(2) -0.002(2)
    C38 0.056(3) 0.050(3) 0.042(3) -0.029(2) -0.001(2) -0.003(2)
    C39 0.044(2) 0.038(2) 0.041(2) -0.020(2) -0.0002(19) -0.0032(18)
    C40 0.036(2) 0.037(2) 0.039(2) -0.0132(18) -0.0062(17) -0.0143(18)
    C43 0.038(3) 0.034(2) 0.037(2) -0.0088(18) -0.0038(18) -0.0045(17)
    Cl1 0.0532(7) 0.0594(7) 0.0503(7) -0.0226(6) -0.0035(5) -0.0104(5)
    Cl2 0.0510(8) 0.0574(9) 0.1673(18) -0.0196(7) 0.0141(9) -0.0420(10)
    C120 0.055(3) 0.068(3) 0.066(4) -0.019(3) -0.001(3) -0.018(3)
_geom_special_details
;
 Bond distances, angles etc. have been calculated using the
 rounded fractional coordinates. All su's are estimated
 from the variances of the (full) variance-covariance matrix.
 The cell esds are taken into account in the estimation of
 distances, angles and torsion angles
;
loop_
    _geom_bond_atom_site_label_1
    _geom_bond_atom_site_label_2
    _geom_bond_site_symmetry_1
    _geom_bond_site_symmetry_2
    _geom_bond_distance
    _geom_bond_publ_flag
    Cu1 N1 . . 2.039(4) no
    Cu1 N2 . . 1.998(3) no
    Cu1 N3 . . 2.016(3) no
    Cu1 N31 . . 2.199(3) no
    Cu1 N33 . . 1.936(4) no
    Cu2 N7 . . 1.943(5) no
    Cu2 N30 . . 2.196(3) no
    Cu2 N5 . . 2.009(3) no
    Cu2 N6 . . 2.023(4) no
    Cu2 N4 . . 2.034(4) no
    Cl1 C120 . . 1.744(6) no
    Cl2 C120 . . 1.748(6) no
    S1 C41 . . 1.638(5) no
    S2 C42 . . 1.614(5) no
    S5 C43 . . 1.629(5) no
    S7 C40 . . 1.634(4) no
    N1 C19 . . 1.504(5) no
    N1 C1 . . 1.480(5) no
    N1 C44 . . 1.492(6) no
    N2 C11 . . 1.347(5) no
    N2 C7 . . 1.347(6) no
    N3 C2 . . 1.361(6) no
    N3 C6 . . 1.336(6) no
    N31 C41 . . 1.151(6) no
    N33 C42 . . 1.162(7) no
    N4 C34 . . 1.476(6) no
    N4 C33 . . 1.479(5) no
    N4 C27 . . 1.518(5) no
    N5 C39 . . 1.348(5) no
    N5 C35 . . 1.352(6) no
    N6 C28 . . 1.338(6) no
    N6 C32 . . 1.356(6) no
    N7 C43 . . 1.155(7) no
    N30 C40 . . 1.157(6) no
    C1 C2 . . 1.496(7) no
    C2 C3 . . 1.378(6) no
    C3 C4 . . 1.386(7) no
    C4 C5 . . 1.382(6) no
    C5 C6 . . 1.369(6) no
    C7 C8 . . 1.387(6) no
    C7 C44 . . 1.500(5) no
    C8 C9 . . 1.375(7) no
    C9 C10 . . 1.376(8) no
    C10 C11 . . 1.374(7) no
    C12 C13 . . 1.512(6) no
    C13 C14 . . 1.388(6) no
    C13 C18 . . 1.387(6) no
    C14 C15 . . 1.389(5) no
    C15 C16 . . 1.389(6) no
    C16 C19 . . 1.505(5) no
    C16 C17 . . 1.389(6) no
    C17 C18 . . 1.385(6) no
    C1 H1B . . 0.9700 no
    C1 H1A . . 0.9700 no
    C3 H3 . . 0.9300 no
    C4 H4 . . 0.9300 no
    C5 H5 . . 0.9300 no
    C6 H6 . . 0.9300 no
    C8 H8 . . 0.9300 no
    C9 H9 . . 0.9300 no
    C10 H10 . . 0.9300 no
    C11 H11 . . 0.9300 no
    C12 H12A . . 0.9600 no
    C12 H12B . . 0.9600 no
    C12 H12C . . 0.9600 no
    C14 H14 . . 0.9300 no
    C15 H15 . . 0.9300 no
    C17 H17 . . 0.9300 no
    C18 H18 . . 0.9300 no
    C19 H19B . . 0.9700 no
    C19 H19A . . 0.9700 no
    C44 H44A . . 0.9700 no
    C44 H44B . . 0.9700 no
    C20 C21 . . 1.506(6) no
    C21 C26 . . 1.386(6) no
    C21 C22 . . 1.381(7) no
    C22 C23 . . 1.386(7) no
    C23 C24 . . 1.386(6) no
    C24 C25 . . 1.393(6) no
    C24 C27 . . 1.503(5) no
    C25 C26 . . 1.397(5) no
    C28 C29 . . 1.370(5) no
    C29 C30 . . 1.389(7) no
    C30 C31 . . 1.385(8) no
    C31 C32 . . 1.366(5) no
    C32 C33 . . 1.512(6) no
    C34 C35 . . 1.507(6) no
    C35 C36 . . 1.387(6) no
    C36 C37 . . 1.363(6) no
    C37 C38 . . 1.385(8) no
    C38 C39 . . 1.374(7) no
    C20 H20B . . 0.9600 no
    C20 H20C . . 0.9600 no
    C20 H20A . . 0.9600 no
    C22 H22 . . 0.9300 no
    C23 H23 . . 0.9300 no
    C25 H25 . . 0.9300 no
    C26 H26 . . 0.9300 no
    C27 H27A . . 0.9700 no
    C27 H27B . . 0.9700 no
    C28 H28 . . 0.9300 no
    C29 H29 . . 0.9300 no
    C30 H30 . . 0.9300 no
    C31 H31 . . 0.9300 no
    C33 H33A . . 0.9700 no
    C33 H33B . . 0.9700 no
    C34 H34B . . 0.9700 no
    C34 H34A . . 0.9700 no
    C36 H36 . . 0.9300 no
    C37 H37 . . 0.9300 no
    C38 H38 . . 0.9300 no
    C39 H39 . . 0.9300 no
    C120 H12D . . 0.9700 no
    C120 H12E . . 0.9700 no
loop_
    _geom_angle_atom_site_label_1
    _geom_angle_atom_site_label_2
    _geom_angle_atom_site_label_3
    _geom_angle_site_symmetry_1
    _geom_angle_site_symmetry_2
    _geom_angle_site_symmetry_3
    _geom_angle
    _geom_angle_publ_flag
    N1 Cu1 N2 . . . 82.85(14) no
    N1 Cu1 N3 . . . 81.51(14) no
    N1 Cu1 N31 . . . 94.06(16) no
    N1 Cu1 N33 . . . 163.37(15) no
    N2 Cu1 N3 . . . 163.69(15) no
    N2 Cu1 N31 . . . 90.42(15) no
    N2 Cu1 N33 . . . 97.94(16) no
    N3 Cu1 N31 . . . 95.27(15) no
    N3 Cu1 N33 . . . 95.74(16) no
    N31 Cu1 N33 . . . 102.53(16) no
    N5 Cu2 N30 . . . 91.31(15) no
    N6 Cu2 N7 . . . 95.90(16) no
    N6 Cu2 N30 . . . 95.54(15) no
    N7 Cu2 N30 . . . 102.16(16) no
    N4 Cu2 N6 . . . 81.28(15) no
    N4 Cu2 N7 . . . 162.81(15) no
    N4 Cu2 N30 . . . 95.00(16) no
    N5 Cu2 N6 . . . 162.51(15) no
    N5 Cu2 N7 . . . 98.37(16) no
    N4 Cu2 N5 . . . 82.11(14) no
    Cu1 N1 C1 . . . 104.3(3) no
    C1 N1 C44 . . . 113.2(3) no
    C19 N1 C44 . . . 111.4(3) no
    C1 N1 C19 . . . 109.2(3) no
    Cu1 N1 C19 . . . 113.1(3) no
    Cu1 N1 C44 . . . 105.5(2) no
    Cu1 N2 C7 . . . 113.0(3) no
    Cu1 N2 C11 . . . 128.2(3) no
    C7 N2 C11 . . . 118.8(4) no
    Cu1 N3 C2 . . . 112.1(3) no
    C2 N3 C6 . . . 119.3(3) no
    Cu1 N3 C6 . . . 128.5(3) no
    Cu1 N31 C41 . . . 151.1(3) no
    Cu1 N33 C42 . . . 159.9(3) no
    C27 N4 C34 . . . 111.7(3) no
    Cu2 N4 C34 . . . 106.0(3) no
    C27 N4 C33 . . . 108.5(3) no
    Cu2 N4 C27 . . . 112.4(3) no
    Cu2 N4 C33 . . . 105.0(3) no
    C33 N4 C34 . . . 113.1(3) no
    C35 N5 C39 . . . 118.6(4) no
    Cu2 N5 C35 . . . 113.4(3) no
    Cu2 N5 C39 . . . 128.0(3) no
    C28 N6 C32 . . . 118.6(4) no
    Cu2 N6 C28 . . . 128.4(3) no
    Cu2 N6 C32 . . . 113.0(3) no
    Cu2 N7 C43 . . . 160.1(3) no
    Cu2 N30 C40 . . . 140.7(3) no
    N1 C1 C2 . . . 109.4(4) no
    N3 C2 C1 . . . 114.9(3) no
    C1 C2 C3 . . . 124.6(4) no
    N3 C2 C3 . . . 120.5(4) no
    C2 C3 C4 . . . 119.9(4) no
    C3 C4 C5 . . . 118.8(4) no
    C4 C5 C6 . . . 119.0(4) no
    N3 C6 C5 . . . 122.6(4) no
    C8 C7 C44 . . . 122.7(4) no
    N2 C7 C8 . . . 121.2(4) no
    N2 C7 C44 . . . 116.1(4) no
    C7 C8 C9 . . . 119.5(5) no
    C8 C9 C10 . . . 119.1(5) no
    C9 C10 C11 . . . 119.1(4) no
    N2 C11 C10 . . . 122.2(4) no
    C14 C13 C18 . . . 117.9(4) no
    C12 C13 C14 . . . 121.3(4) no
    C12 C13 C18 . . . 120.8(4) no
    C13 C14 C15 . . . 120.9(4) no
    C14 C15 C16 . . . 120.9(4) no
    C15 C16 C17 . . . 118.2(4) no
    C15 C16 C19 . . . 120.8(4) no
    C17 C16 C19 . . . 121.0(4) no
    C16 C17 C18 . . . 120.7(4) no
    C13 C18 C17 . . . 121.3(4) no
    N1 C19 C16 . . . 114.4(3) no
    S1 C41 N31 . . . 178.4(5) no
    S2 C42 N33 . . . 179.2(4) no
    N1 C44 C7 . . . 110.2(4) no
    H1A C1 H1B . . . 108.00 no
    N1 C1 H1A . . . 110.00 no
    N1 C1 H1B . . . 110.00 no
    C2 C1 H1A . . . 110.00 no
    C2 C1 H1B . . . 110.00 no
    C2 C3 H3 . . . 120.00 no
    C4 C3 H3 . . . 120.00 no
    C3 C4 H4 . . . 121.00 no
    C5 C4 H4 . . . 121.00 no
    C6 C5 H5 . . . 120.00 no
    C4 C5 H5 . . . 121.00 no
    N3 C6 H6 . . . 119.00 no
    C5 C6 H6 . . . 119.00 no
    C7 C8 H8 . . . 120.00 no
    C9 C8 H8 . . . 120.00 no
    C8 C9 H9 . . . 120.00 no
    C10 C9 H9 . . . 120.00 no
    C9 C10 H10 . . . 120.00 no
    C11 C10 H10 . . . 120.00 no
    N2 C11 H11 . . . 119.00 no
    C10 C11 H11 . . . 119.00 no
    C13 C12 H12B . . . 110.00 no
    C13 C12 H12C . . . 110.00 no
    H12A C12 H12B . . . 109.00 no
    H12A C12 H12C . . . 109.00 no
    H12B C12 H12C . . . 109.00 no
    C13 C12 H12A . . . 109.00 no
    C13 C14 H14 . . . 120.00 no
    C15 C14 H14 . . . 120.00 no
    C14 C15 H15 . . . 119.00 no
    C16 C15 H15 . . . 120.00 no
    C16 C17 H17 . . . 120.00 no
    C18 C17 H17 . . . 120.00 no
    C13 C18 H18 . . . 119.00 no
    C17 C18 H18 . . . 119.00 no
    N1 C19 H19A . . . 109.00 no
    C16 C19 H19B . . . 109.00 no
    H19A C19 H19B . . . 108.00 no
    C16 C19 H19A . . . 109.00 no
    N1 C19 H19B . . . 109.00 no
    N1 C44 H44B . . . 110.00 no
    N1 C44 H44A . . . 110.00 no
    H44A C44 H44B . . . 108.00 no
    C7 C44 H44A . . . 110.00 no
    C7 C44 H44B . . . 110.00 no
    C20 C21 C22 . . . 120.9(4) no
    C20 C21 C26 . . . 121.5(4) no
    C22 C21 C26 . . . 117.5(4) no
    C21 C22 C23 . . . 121.5(5) no
    C22 C23 C24 . . . 121.3(5) no
    C23 C24 C25 . . . 117.8(4) no
    C23 C24 C27 . . . 121.9(4) no
    C25 C24 C27 . . . 120.4(4) no
    C24 C25 C26 . . . 120.4(4) no
    C21 C26 C25 . . . 121.5(4) no
    N4 C27 C24 . . . 114.2(3) no
    N6 C28 C29 . . . 122.9(4) no
    C28 C29 C30 . . . 118.5(5) no
    C29 C30 C31 . . . 118.8(4) no
    C30 C31 C32 . . . 119.6(5) no
    N6 C32 C31 . . . 121.6(4) no
    N6 C32 C33 . . . 114.2(3) no
    C31 C32 C33 . . . 124.2(4) no
    N4 C33 C32 . . . 108.9(4) no
    N4 C34 C35 . . . 110.5(4) no
    N5 C35 C34 . . . 114.8(4) no
    N5 C35 C36 . . . 121.5(4) no
    C34 C35 C36 . . . 123.7(4) no
    C35 C36 C37 . . . 119.3(5) no
    C36 C37 C38 . . . 119.6(4) no
    C37 C38 C39 . . . 118.9(4) no
    N5 C39 C38 . . . 122.2(5) no
    S7 C40 N30 . . . 178.3(4) no
    S5 C43 N7 . . . 179.4(4) no
    C21 C20 H20A . . . 109.00 no
    C21 C20 H20B . . . 109.00 no
    C21 C20 H20C . . . 109.00 no
    H20A C20 H20B . . . 109.00 no
    H20A C20 H20C . . . 110.00 no
    H20B C20 H20C . . . 109.00 no
    C21 C22 H22 . . . 119.00 no
    C23 C22 H22 . . . 119.00 no
    C22 C23 H23 . . . 119.00 no
    C24 C23 H23 . . . 119.00 no
    C24 C25 H25 . . . 120.00 no
    C26 C25 H25 . . . 120.00 no
    C21 C26 H26 . . . 119.00 no
    C25 C26 H26 . . . 119.00 no
    N4 C27 H27A . . . 109.00 no
    N4 C27 H27B . . . 109.00 no
    C24 C27 H27A . . . 109.00 no
    C24 C27 H27B . . . 109.00 no
    H27A C27 H27B . . . 108.00 no
    N6 C28 H28 . . . 119.00 no
    C29 C28 H28 . . . 119.00 no
    C28 C29 H29 . . . 121.00 no
    C30 C29 H29 . . . 121.00 no
    C29 C30 H30 . . . 121.00 no
    C31 C30 H30 . . . 121.00 no
    C30 C31 H31 . . . 120.00 no
    C32 C31 H31 . . . 120.00 no
    N4 C33 H33A . . . 110.00 no
    N4 C33 H33B . . . 110.00 no
    C32 C33 H33A . . . 110.00 no
    C32 C33 H33B . . . 110.00 no
    H33A C33 H33B . . . 108.00 no
    N4 C34 H34A . . . 110.00 no
    N4 C34 H34B . . . 110.00 no
    C35 C34 H34A . . . 110.00 no
    C35 C34 H34B . . . 110.00 no
    H34A C34 H34B . . . 108.00 no
    C35 C36 H36 . . . 120.00 no
    C37 C36 H36 . . . 120.00 no
    C36 C37 H37 . . . 120.00 no
    C38 C37 H37 . . . 120.00 no
    C37 C38 H38 . . . 121.00 no
    C39 C38 H38 . . . 121.00 no
    N5 C39 H39 . . . 119.00 no
    C38 C39 H39 . . . 119.00 no
    Cl1 C120 Cl2 . . . 112.7(3) no
    Cl1 C120 H12D . . . 109.00 no
    Cl1 C120 H12E . . . 109.00 no
    Cl2 C120 H12D . . . 109.00 no
    Cl2 C120 H12E . . . 109.00 no
    H12D C120 H12E . . . 108.00 no
loop_
    _geom_torsion_atom_site_label_1
    _geom_torsion_atom_site_label_2
    _geom_torsion_atom_site_label_3
    _geom_torsion_atom_site_label_4
    _geom_torsion_site_symmetry_1
    _geom_torsion_site_symmetry_2
    _geom_torsion_site_symmetry_3
    _geom_torsion_site_symmetry_4
    _geom_torsion
    _geom_torsion_publ_flag
    N2 Cu1 N1 C1 . . . . -149.3(3) no
    N3 Cu1 N1 C1 . . . . 35.4(3) no
    N31 Cu1 N1 C1 . . . . -59.3(3) no
    N2 Cu1 N1 C19 . . . . 92.2(3) no
    N3 Cu1 N1 C19 . . . . -83.1(3) no
    N31 Cu1 N1 C19 . . . . -177.9(3) no
    N2 Cu1 N1 C44 . . . . -29.8(3) no
    N3 Cu1 N1 C44 . . . . 154.9(3) no
    N31 Cu1 N1 C44 . . . . 60.1(3) no
    N1 Cu1 N2 C7 . . . . 18.2(3) no
    N31 Cu1 N2 C7 . . . . -75.8(3) no
    N33 Cu1 N2 C7 . . . . -178.6(3) no
    N1 Cu1 N2 C11 . . . . -163.4(4) no
    N31 Cu1 N2 C11 . . . . 102.5(4) no
    N33 Cu1 N2 C11 . . . . -0.2(4) no
    N1 Cu1 N3 C2 . . . . -21.7(3) no
    N31 Cu1 N3 C2 . . . . 71.6(3) no
    N33 Cu1 N3 C2 . . . . 174.8(3) no
    N1 Cu1 N3 C6 . . . . 161.4(4) no
    N31 Cu1 N3 C6 . . . . -105.3(4) no
    N33 Cu1 N3 C6 . . . . -2.1(4) no
    N1 Cu1 N31 C41 . . . . -124.4(9) no
    N2 Cu1 N31 C41 . . . . -41.6(9) no
    N3 Cu1 N31 C41 . . . . 153.7(9) no
    N33 Cu1 N31 C41 . . . . 56.6(9) no
    N2 Cu1 N33 C42 . . . . 160.3(10) no
    N3 Cu1 N33 C42 . . . . -28.7(10) no
    N31 Cu1 N33 C42 . . . . 68.0(10) no
    N7 Cu2 N6 C28 . . . . -1.5(4) no
    N30 Cu2 N6 C28 . . . . -104.4(4) no
    N4 Cu2 N6 C32 . . . . -19.9(3) no
    N7 Cu2 N6 C32 . . . . 177.2(3) no
    N30 Cu2 N6 C32 . . . . 74.3(3) no
    N4 Cu2 N30 C40 . . . . -134.1(6) no
    N5 Cu2 N30 C40 . . . . -51.9(6) no
    N6 Cu2 N30 C40 . . . . 144.2(6) no
    N7 Cu2 N30 C40 . . . . 46.9(7) no
    N30 Cu2 N4 C34 . . . . 59.9(3) no
    N4 Cu2 N5 C35 . . . . 18.8(3) no
    N7 Cu2 N5 C35 . . . . -178.6(3) no
    N30 Cu2 N5 C35 . . . . -76.1(3) no
    N4 Cu2 N5 C39 . . . . -162.0(4) no
    N7 Cu2 N5 C39 . . . . 0.7(4) no
    N30 Cu2 N5 C39 . . . . 103.1(4) no
    N5 Cu2 N4 C27 . . . . 91.6(3) no
    N6 Cu2 N4 C27 . . . . -82.9(3) no
    N30 Cu2 N4 C27 . . . . -177.8(3) no
    N5 Cu2 N4 C33 . . . . -150.7(3) no
    N6 Cu2 N4 C33 . . . . 34.8(3) no
    N30 Cu2 N4 C33 . . . . -60.0(3) no
    N5 Cu2 N4 C34 . . . . -30.7(3) no
    N6 Cu2 N4 C34 . . . . 154.8(3) no
    N4 Cu2 N6 C28 . . . . 161.4(4) no
    Cu1 N1 C19 C16 . . . . -49.0(4) no
    C1 N1 C19 C16 . . . . -164.6(4) no
    C44 N1 C19 C16 . . . . 69.5(5) no
    Cu1 N1 C44 C7 . . . . 36.4(4) no
    C1 N1 C44 C7 . . . . 149.8(4) no
    C19 N1 C44 C7 . . . . -86.6(4) no
    C44 N1 C1 C2 . . . . -157.4(4) no
    Cu1 N1 C1 C2 . . . . -43.4(4) no
    C19 N1 C1 C2 . . . . 77.8(4) no
    C7 N2 C11 C10 . . . . 0.3(6) no
    C11 N2 C7 C44 . . . . -179.7(4) no
    Cu1 N2 C11 C10 . . . . -178.0(3) no
    Cu1 N2 C7 C8 . . . . 176.5(3) no
    C11 N2 C7 C8 . . . . -2.0(6) no
    Cu1 N2 C7 C44 . . . . -1.2(4) no
    C6 N3 C2 C3 . . . . 0.5(6) no
    C6 N3 C2 C1 . . . . 179.1(4) no
    Cu1 N3 C2 C3 . . . . -176.7(3) no
    C2 N3 C6 C5 . . . . -0.3(6) no
    Cu1 N3 C2 C1 . . . . 1.9(5) no
    Cu1 N3 C6 C5 . . . . 176.4(3) no
    C27 N4 C34 C35 . . . . -85.1(4) no
    Cu2 N4 C34 C35 . . . . 37.7(4) no
    C34 N4 C33 C32 . . . . -158.9(3) no
    Cu2 N4 C27 C24 . . . . -47.4(4) no
    C33 N4 C27 C24 . . . . -163.1(4) no
    C33 N4 C34 C35 . . . . 152.3(4) no
    C27 N4 C33 C32 . . . . 76.6(4) no
    C34 N4 C27 C24 . . . . 71.6(5) no
    Cu2 N4 C33 C32 . . . . -43.8(4) no
    Cu2 N5 C35 C36 . . . . 177.7(3) no
    C39 N5 C35 C34 . . . . 179.1(4) no
    Cu2 N5 C39 C38 . . . . -179.0(3) no
    C39 N5 C35 C36 . . . . -1.6(6) no
    C35 N5 C39 C38 . . . . 0.2(6) no
    Cu2 N5 C35 C34 . . . . -1.6(4) no
    C28 N6 C32 C33 . . . . 178.3(3) no
    Cu2 N6 C32 C33 . . . . -0.6(4) no
    C32 N6 C28 C29 . . . . 1.4(6) no
    C28 N6 C32 C31 . . . . -0.6(6) no
    Cu2 N6 C32 C31 . . . . -179.5(3) no
    Cu2 N6 C28 C29 . . . . -180.0(3) no
    N1 C1 C2 N3 . . . . 28.8(5) no
    N1 C1 C2 C3 . . . . -152.7(4) no
    N3 C2 C3 C4 . . . . -0.6(7) no
    C1 C2 C3 C4 . . . . -179.0(4) no
    C2 C3 C4 C5 . . . . 0.5(7) no
    C3 C4 C5 C6 . . . . -0.3(7) no
    C4 C5 C6 N3 . . . . 0.2(6) no
    N2 C7 C8 C9 . . . . 2.2(6) no
    C8 C7 C44 N1 . . . . 157.7(4) no
    N2 C7 C44 N1 . . . . -24.6(5) no
    C44 C7 C8 C9 . . . . 179.8(4) no
    C7 C8 C9 C10 . . . . -0.7(7) no
    C8 C9 C10 C11 . . . . -0.9(7) no
    C9 C10 C11 N2 . . . . 1.1(7) no
    C18 C13 C14 C15 . . . . -0.1(6) no
    C12 C13 C14 C15 . . . . -178.8(4) no
    C14 C13 C18 C17 . . . . -1.8(6) no
    C12 C13 C18 C17 . . . . 176.9(4) no
    C13 C14 C15 C16 . . . . 1.2(6) no
    C14 C15 C16 C17 . . . . -0.4(6) no
    C14 C15 C16 C19 . . . . 178.2(3) no
    C15 C16 C17 C18 . . . . -1.5(6) no
    C15 C16 C19 N1 . . . . 85.7(5) no
    C19 C16 C17 C18 . . . . 179.9(4) no
    C17 C16 C19 N1 . . . . -95.8(5) no
    C16 C17 C18 C13 . . . . 2.6(7) no
    C20 C21 C26 C25 . . . . -177.3(4) no
    C26 C21 C22 C23 . . . . -1.5(7) no
    C20 C21 C22 C23 . . . . 176.8(4) no
    C22 C21 C26 C25 . . . . 0.9(6) no
    C21 C22 C23 C24 . . . . 1.3(7) no
    C22 C23 C24 C25 . . . . -0.5(6) no
    C22 C23 C24 C27 . . . . 179.7(4) no
    C27 C24 C25 C26 . . . . 179.8(3) no
    C23 C24 C27 N4 . . . . -97.4(5) no
    C23 C24 C25 C26 . . . . 0.0(6) no
    C25 C24 C27 N4 . . . . 82.8(4) no
    C24 C25 C26 C21 . . . . -0.2(6) no
    N6 C28 C29 C30 . . . . -0.6(6) no
    C28 C29 C30 C31 . . . . -0.9(7) no
    C29 C30 C31 C32 . . . . 1.5(7) no
    C30 C31 C32 N6 . . . . -0.8(6) no
    C30 C31 C32 C33 . . . . -179.6(4) no
    C31 C32 C33 N4 . . . . -150.8(4) no
    N6 C32 C33 N4 . . . . 30.4(5) no
    N4 C34 C35 C36 . . . . 155.8(4) no
    N4 C34 C35 N5 . . . . -25.0(5) no
    C34 C35 C36 C37 . . . . -179.5(4) no
    N5 C35 C36 C37 . . . . 1.2(6) no
    C35 C36 C37 C38 . . . . 0.5(7) no
    C36 C37 C38 C39 . . . . -1.8(7) no
    C37 C38 C39 N5 . . . . 1.5(7) no
loop_
    _geom_hbond_atom_site_label_D
    _geom_hbond_atom_site_label_H
    _geom_hbond_atom_site_label_A
    _geom_hbond_site_symmetry_A
    _geom_hbond_distance_DH
    _geom_hbond_distance_HA
    _geom_hbond_distance_DA
    _geom_hbond_angle_DHA
    _geom_hbond_publ_flag
    C8 H8 S2 1_455 0.93 2.87 3.503(5) 127 yes
data_global
_journal_date_recd_electronic     2012-03-05
_journal_date_accepted     2012-03-16
_journal_name_full     'Acta Crystallographica, Section E'
_journal_year     2012
_journal_volume     68
_journal_issue      4
_journal_page_first     m468
_journal_page_last     m468
_journal_paper_category     QM
_journal_paper_doi     10.1107/S1600536812011476
_journal_coeditor_code     SU2389
_publ_contact_author_name     'Chen Qiu-Yun'
_publ_contact_author_address
;
School of Chemistry and Chemical Engineering
Jiangsu University
Zhenjiang 212203
People's Republic of China
;
_publ_contact_author_email     chenqy311@126.com
_publ_contact_author_fax     ?
_publ_contact_author_phone     ?
_publ_section_title
;\
[(4-Methylbenzyl)bis(pyridin-2-ylmethyl)amine-\k^3^<i>N</i>,<i>N</i>',\
<i>N</i>'']bis(thiocyanato-\k<i>S</i>)copper(II) dichloromethane hemisolvate
;
loop_
    _publ_author_name
    _publ_author_footnote
    _publ_author_address
    'Yan Qi' .
;
School of Chemistry and Chemical Engineering
Jiangsu University
Zhenjiang 212013
People's Republic of China
;
    'Yang Li' .
;
School of Chemistry and Chemical Engineering
Jiangsu University
Zhenjiang 212013
People's Republic of China
;
    'Zheng-Ping Ma' .
;
School of Chemistry and Chemical Engineering
Jiangsu University
Zhenjiang 212013
People's Republic of China
;
    'Qiu-Yun Chen' .
;
School of Chemistry and Chemical Engineering
Jiangsu University
Zhenjiang 212013
People's Republic of China
;
