# Supplementary material for: [(4-Methyl­benz­yl)bis­(pyridin-2-ylmeth­yl)amine-κ3 N,N′,N′′]bis­(thio­cyanato-κS)copper(II) dichloro­methane hemisolvate
Source: Acta Crystallogr Sect E Struct Rep Online. 2012 Mar 24;68(Pt 4):m468. doi: 10.1107/S1600536812011476 (PMC3343859; doi:10.1107/S1600536812011476)
Supplement: Supplementary file 2 [file e-68-0m468-Isup2.hkl]

# 
# h,k,l, Fc-squared, Fo-squared, sigma(Fo-squared) and status flag 
# 
data_I
_shelx_title ' a in P-1' 
_shelx_refln_list_code          4 
_shelx_F_calc_maximum      197.92 
_exptl_crystal_F_000      1080.00 
_reflns_d_resolution_high  0.8298 
 
loop_ 
 _symmetry_equiv_pos_as_xyz 
 'x, y, z' 
 '-x, -y, -z' 
 
_cell_length_a    10.8759 
_cell_length_b    12.4029 
_cell_length_c    19.9111 
_cell_angle_alpha  76.129 
_cell_angle_beta   77.007 
_cell_angle_gamma  64.716 
 
_shelx_F_squared_multiplier     1.000 
 
loop_ 
 _refln_index_h 
 _refln_index_k 
 _refln_index_l 
 _refln_F_squared_calc 
 _refln_F_squared_meas 
 _refln_F_squared_sigma 
 _refln_observed_status 
   2   0   0    27453.58    27769.46     88.45 o 
   3   0   0     1171.31      851.44     24.10 o 
   4   0   0      163.89      215.11     32.74 o 
   5   0   0      585.07      577.71     29.85 o 
   6   0   0     2175.76     2197.99     50.97 o 
   7   0   0      393.55      443.36     34.70 o 
   8   0   0       24.92       23.73     12.84 o 
   9   0   0        1.43       17.08     13.87 o 
  10   0   0      126.15      165.97     56.66 o 
  11   0   0      970.18     1167.93    170.29 o 
 -11   1   0       64.61       94.18     27.55 o 
 -10   1   0      200.50      289.46     78.17 o 
  -9   1   0       99.78      150.38     53.18 o 
  -8   1   0      150.29      135.69     22.56 o 
  -7   1   0     2931.89     2839.54     65.84 o 
  -6   1   0      918.98      972.49     48.16 o 
  -5   1   0     1565.01     1380.06     45.41 o 
  -4   1   0     7906.04     7537.99     40.60 o 
  -3   1   0     2911.14     2663.65     33.49 o 
  -2   1   0      819.64      560.58     12.93 o 
  -1   1   0     3397.34     3203.77     51.35 o 
   2   1   0     8368.44     7872.66    108.41 o 
   3   1   0      436.67      426.26      9.77 o 
   4   1   0     7644.92     6927.02     64.53 o 
   5   1   0     5396.05     5156.33     24.91 o 
   6   1   0     4080.98     4233.37     69.39 o 
   7   1   0      857.06      802.28     54.71 o 
   8   1   0      826.71      807.47     97.96 o 
   9   1   0     3202.34     3377.01    234.69 o 
  10   1   0     1258.49     1451.27    176.56 o 
  11   1   0      704.44      850.61    104.08 o 
  12   1   0      705.32      609.07     97.66 o 
 -10   2   0       25.99       29.76     19.03 o 
  -9   2   0      220.12      247.81     87.99 o 
  -8   2   0      107.69      120.93     30.07 o 
  -7   2   0       10.63       14.25      8.98 o 
  -5   2   0      584.86      614.94     15.43 o 
  -4   2   0     5307.97     5357.48     43.87 o 
  -3   2   0     1196.80     1119.98     21.70 o 
  -2   2   0     9110.73     8288.39     48.78 o 
  -1   2   0    15587.00    15183.83     79.84 o 
   0   2   0     4277.23     4652.24     52.89 o 
   2   2   0      207.01      198.72      6.02 o 
   3   2   0    12375.65    11682.71     61.19 o 
   4   2   0     6192.87     6269.43     60.40 o 
   5   2   0     9617.31     9817.89     78.21 o 
   6   2   0     1081.73     1368.53     37.23 o 
   7   2   0     3558.75     3517.86     33.80 o 
   8   2   0        8.33       14.15      8.72 o 
   9   2   0      159.14      142.47     34.92 o 
  10   2   0      146.37      128.25     40.21 o 
  11   2   0      186.77      216.29     41.84 o 
  12   2   0        3.68       21.13     11.77 o 
 -10   3   0       74.51       81.23     23.57 o 
  -9   3   0      652.82      772.82    147.14 o 
  -8   3   0        5.46       23.84     17.42 o 
  -7   3   0      545.08      549.58    110.19 o 
  -6   3   0     2232.03     2230.27     44.39 o 
  -5   3   0      545.70      526.52     15.45 o 
  -4   3   0      281.94      284.46     15.57 o 
  -3   3   0      722.62      737.99     16.77 o 
  -2   3   0     7735.06     7186.24     41.62 o 
  -1   3   0    18937.19    20135.95    193.41 o 
   0   3   0      378.44      510.35     17.28 o 
   1   3   0     2286.21     2514.70     33.59 o 
   2   3   0     6747.48     6091.87     73.54 o 
   3   3   0      259.66      303.49     13.31 o 
   4   3   0      231.08      223.96     12.81 o 
   5   3   0     3358.03     3309.28     37.59 o 
   6   3   0     8627.73     8390.42     62.56 o 
   7   3   0      910.05      898.11     30.90 o 
   8   3   0     2056.36     2214.39     40.91 o 
   9   3   0       17.79       15.30      2.87 o 
  10   3   0      123.13      134.98     41.32 o 
  11   3   0      558.04      756.78     92.69 o 
  12   3   0        5.11       13.68     12.65 o 
  -9   4   0       32.24       26.78     29.23 o 
  -8   4   0       20.32        7.95     20.06 o 
  -7   4   0      609.59      661.84     74.64 o 
  -6   4   0      399.13      376.85     31.46 o 
  -5   4   0        1.67        8.20      3.13 o 
  -4   4   0     1080.74     1079.17     37.94 o 
  -3   4   0     2171.48     2301.64     37.10 o 
  -2   4   0     2430.59     2708.73     40.58 o 
  -1   4   0    28764.44    31169.22    153.55 o 
   0   4   0     8373.65     8484.32     53.34 o 
   1   4   0     2124.10     2314.76     39.46 o 
   2   4   0     5225.73     5367.21     45.25 o 
   3   4   0     2688.58     2391.65     47.93 o 
   4   4   0       75.74       85.47      5.87 o 
   5   4   0     1335.09     1515.15     37.43 o 
   6   4   0      388.81      492.55     29.40 o 
   7   4   0       57.74       59.70      9.83 o 
   8   4   0     4284.45     4546.18     64.22 o 
   9   4   0       52.90       40.16     12.13 o 
  10   4   0      279.53      264.38     26.42 o 
  11   4   0        1.83       14.90     13.56 o 
  12   4   0       14.51       16.09     11.88 o 
  -9   5   0      272.10      342.00     66.33 o 
  -8   5   0      319.49      370.80     82.34 o 
  -7   5   0       14.95        7.58      2.94 o 
  -6   5   0      575.28      487.82     39.54 o 
  -5   5   0      313.24      280.90     28.83 o 
  -4   5   0     4112.72     3941.62     65.52 o 
  -3   5   0       60.02       53.84      8.26 o 
  -2   5   0     4361.99     4539.54     44.42 o 
  -1   5   0    12895.24    12973.54     68.10 o 
   0   5   0      486.21      415.32     16.79 o 
   1   5   0      525.86      731.22     28.36 o 
   2   5   0     3548.58     3658.12     42.94 o 
   3   5   0      775.43      689.43     21.37 o 
   4   5   0      100.71       77.80     11.86 o 
   5   5   0     4651.59     4594.66     95.81 o 
   6   5   0      454.62      400.15     14.88 o 
   7   5   0      396.94      429.59     30.28 o 
   8   5   0     1272.31     1309.17     50.12 o 
   9   5   0     1476.74     1721.06     57.07 o 
  10   5   0       26.14       27.82      6.46 o 
  11   5   0     3288.06     3785.79    118.83 o 
  12   5   0      164.11      167.65     33.01 o 
  -8   6   0        2.49       13.56     14.90 o 
  -7   6   0      420.83      388.30     48.62 o 
  -6   6   0        1.46       46.84     22.01 o 
  -5   6   0      115.11      100.12     14.98 o 
  -4   6   0      451.83      426.56     30.56 o 
  -3   6   0      580.99      562.35     29.10 o 
  -2   6   0     5193.84     5551.84     73.91 o 
  -1   6   0      652.39      662.57     21.32 o 
   0   6   0     1272.09     1323.78     24.63 o 
   1   6   0     6725.66     6712.60     43.82 o 
   2   6   0       67.63      141.99     13.71 o 
   3   6   0     2131.43     2221.42     33.19 o 
   4   6   0     2615.60     2357.69     20.33 o 
   5   6   0       23.94       29.92     16.93 o 
   6   6   0     1872.93     1948.60     52.42 o 
   7   6   0       34.54       57.70     20.92 o 
   8   6   0        0.72       17.51      7.65 o 
   9   6   0      381.31      428.91     41.81 o 
  10   6   0       17.02       13.60      6.03 o 
  11   6   0      450.07      408.81     51.59 o 
  -7   7   0       31.68       58.46     28.96 o 
  -6   7   0     1047.70     1133.11    178.05 o 
  -5   7   0      554.23      471.27     59.04 o 
  -4   7   0      542.23      605.42     54.59 o 
  -3   7   0     5628.53     5830.74    106.08 o 
  -2   7   0        1.31       10.13      6.02 o 
  -1   7   0       85.55       90.74     11.06 o 
   0   7   0       47.32       68.25      9.64 o 
   1   7   0      566.48      676.53     22.33 o 
   2   7   0       95.71      101.48      9.98 o 
   3   7   0      122.29      116.70     11.44 o 
   4   7   0     1598.89     1668.53     25.70 o 
   5   7   0      340.08      412.46     40.16 o 
   6   7   0     1627.31     1614.57     97.41 o 
   7   7   0     3015.60     3586.14     84.74 o 
   8   7   0      757.32      865.31    119.90 o 
   9   7   0      732.57      745.96    169.41 o 
  10   7   0      628.03      620.70     86.26 o 
  11   7   0       50.30       23.96      9.86 o 
  -7   8   0        5.60       14.67     17.65 o 
  -6   8   0       84.06       71.33     41.00 o 
  -5   8   0       82.33       64.08     35.40 o 
  -4   8   0      923.24      853.38     76.41 o 
  -3   8   0       85.47       70.82     15.04 o 
  -2   8   0      802.21      882.77     57.77 o 
  -1   8   0     1698.81     1930.97     53.38 o 
   0   8   0       61.59       63.86      8.14 o 
   1   8   0     1655.81     1750.34     40.94 o 
   2   8   0     7118.43     7184.82     72.45 o 
   3   8   0      955.42      845.47     35.09 o 
   4   8   0        4.71        9.10      3.95 o 
   5   8   0     6392.03     6846.68    107.73 o 
   6   8   0      893.65     1066.51    111.64 o 
   7   8   0      299.51      287.77     47.09 o 
   8   8   0      186.35      158.92     32.99 o 
   9   8   0       29.80       19.06      9.36 o 
  10   8   0      245.11      127.94     64.05 o 
  11   8   0       54.90       32.13     12.72 o 
  -6   9   0       25.77       22.16     16.73 o 
  -5   9   0     1154.42     1146.68    102.32 o 
  -4   9   0       80.81       41.55     21.64 o 
  -3   9   0     1037.01      976.49    121.91 o 
  -2   9   0      923.81      880.26     67.45 o 
  -1   9   0      263.51      268.37     29.75 o 
   0   9   0       89.19       88.89     12.41 o 
   1   9   0      664.99      659.40     41.96 o 
   2   9   0      438.63      407.99     32.40 o 
   3   9   0      932.12      917.61     34.37 o 
   4   9   0      112.62      105.87     13.30 o 
   5   9   0      309.85      346.71     25.18 o 
   6   9   0     2120.57     2182.81    141.85 o 
   7   9   0     2748.14     2868.69    233.16 o 
   8   9   0     1921.83     1896.52    268.98 o 
   9   9   0        4.48        6.38      3.90 o 
  10   9   0      532.36      620.83    116.84 o 
  11   9   0       80.21       41.95     20.36 o 
  -5  10   0       15.29       10.76      7.85 o 
  -4  10   0        1.56       11.12      6.19 o 
  -3  10   0      129.34      137.05     26.88 o 
  -2  10   0      148.97      132.87     34.46 o 
  -1  10   0      663.21      696.97     83.60 o 
   0  10   0      353.49      367.55     38.88 o 
   1  10   0     3111.10     3417.33     70.76 o 
   2  10   0      371.16      396.54     44.69 o 
   3  10   0     1053.57     1140.27     62.60 o 
   4  10   0       99.33      110.04     16.82 o 
   5  10   0        5.43       10.27      3.64 o 
   6  10   0       15.16       45.01     18.53 o 
   7  10   0      770.08      980.10     61.06 o 
   8  10   0      280.35      275.59     78.52 o 
   9  10   0      686.47      616.78    137.28 o 
  10  10   0       67.18       50.20     24.15 o 
  11  10   0       85.28       34.92     25.60 o 
  -3  11   0      207.22      230.29     83.33 o 
  -2  11   0       69.41       47.76     19.08 o 
  -1  11   0       23.47       44.35     14.91 o 
   0  11   0      449.85      528.86     82.83 o 
   1  11   0       66.08       35.81     16.88 o 
   2  11   0      143.52      111.64     17.65 o 
   3  11   0       11.02       15.13      6.14 o 
   4  11   0       45.20       54.71     19.35 o 
   5  11   0       42.91       58.56     13.05 o 
   6  11   0      272.15      237.52     20.79 o 
   7  11   0     1192.40     1391.97    151.19 o 
   8  11   0      135.43       65.49     33.58 o 
   9  11   0      133.58      136.67     46.69 o 
  10  11   0      168.89      108.81     45.58 o 
  11  11   0       28.14        9.09     10.32 o 
  -2  12   0      118.84      102.08     44.07 o 
  -1  12   0       66.55       37.74     33.70 o 
   0  12   0       74.74       88.80     23.82 o 
   1  12   0      158.16      180.67     35.66 o 
   2  12   0     1027.23      962.82     74.70 o 
   3  12   0      536.23      453.05     67.45 o 
   4  12   0        0.69       17.46      5.11 o 
   5  12   0     1010.49     1027.53     36.40 o 
   6  12   0      900.57     1015.13     33.26 o 
   7  12   0        4.28        9.02     18.11 o 
   8  12   0      812.77      980.67    125.28 o 
   9  12   0       12.08       16.31      8.56 o 
  10  12   0      222.17      165.44     61.06 o 
   0  13   0        2.23        4.07      4.85 o 
   1  13   0        7.03       14.04      9.65 o 
   2  13   0       17.52       31.93      9.55 o 
   3  13   0       13.54       20.82      7.93 o 
   4  13   0        2.74       12.26     17.00 o 
   5  13   0       46.24       46.95     13.45 o 
   6  13   0       44.76       42.56     32.48 o 
   7  13   0     1542.99     1758.73     91.05 o 
   8  13   0       74.57       43.56     25.45 o 
   9  13   0        5.44       15.32     10.32 o 
   2  14   0        0.55        4.33      5.22 o 
   3  14   0       34.39       28.87     12.12 o 
   4  14   0      364.18      339.66     72.90 o 
   5  14   0       20.08       11.58      7.30 o 
   6  14   0      451.97      409.28     81.80 o 
   7  14   0       25.28       13.95     15.74 o 
  -7 -14   1        2.87        6.07      8.90 o 
  -6 -14   1        0.27        6.61     10.62 o 
  -5 -14   1       33.02       26.13     20.59 o 
  -4 -14   1        0.38        6.11     12.34 o 
  -3 -14   1        0.92        9.48      5.62 o 
  -9 -13   1       57.72       32.51     24.41 o 
  -8 -13   1      129.31      147.86     43.67 o 
  -7 -13   1      177.04      171.44     65.22 o 
  -6 -13   1       18.07       32.29     17.50 o 
  -5 -13   1      850.26      957.42     32.75 o 
  -4 -13   1      837.67      912.80     42.24 o 
  -3 -13   1      890.21      836.16     36.94 o 
  -2 -13   1      847.15      881.95     48.41 o 
  -1 -13   1      133.99      136.30     54.73 o 
   0 -13   1        6.40        6.39      7.19 o 
 -10 -12   1      214.91      124.67     52.31 o 
  -9 -12   1      356.91      304.97     68.24 o 
  -8 -12   1        8.39        6.84      8.41 o 
  -7 -12   1        3.88        9.82     11.81 o 
  -6 -12   1      925.45     1020.78     38.27 o 
  -5 -12   1      305.51      269.39     47.45 o 
  -4 -12   1        8.53       11.33      5.15 o 
  -3 -12   1      256.83      277.63     51.20 o 
  -2 -12   1      294.03      286.86     44.07 o 
  -1 -12   1        0.17       13.03      8.25 o 
   0 -12   1        3.42       19.03     10.55 o 
   1 -12   1      571.74      573.28     68.24 o 
   2 -12   1        2.50        7.49     10.20 o 
 -11 -11   1        4.97        2.83      2.29 o 
 -10 -11   1      222.03      173.50     35.42 o 
  -9 -11   1       23.58       16.58     14.06 o 
  -8 -11   1       52.90       32.02     13.45 o 
  -7 -11   1      142.43      172.62     87.95 o 
  -6 -11   1      429.35      412.10     46.88 o 
  -5 -11   1      623.33      571.65     54.37 o 
  -4 -11   1     2214.47     2380.16     56.87 o 
  -3 -11   1     1024.11     1072.53     49.94 o 
  -2 -11   1      126.46       90.36     15.52 o 
  -1 -11   1      136.23      172.60     29.22 o 
   0 -11   1       17.60       30.06      8.86 o 
   1 -11   1      402.12      462.39     70.67 o 
   2 -11   1      318.97      291.07     44.04 o 
   3 -11   1      209.02      169.28     30.20 o 
 -11 -10   1      540.87      518.28     53.53 o 
 -10 -10   1      497.51      510.68     32.13 o 
  -9 -10   1       28.79       56.09     22.20 o 
  -8 -10   1      641.41      742.14    137.20 o 
  -7 -10   1     2255.26     2481.84    125.24 o 
  -6 -10   1     1043.59     1114.53     84.11 o 
  -5 -10   1      713.60      716.37     40.21 o 
  -4 -10   1      909.81      946.73     53.53 o 
  -3 -10   1        1.14       10.63      6.48 o 
  -2 -10   1       93.68      108.77     15.89 o 
  -1 -10   1        5.77       28.02      8.62 o 
   0 -10   1       60.16       41.46      8.12 o 
   1 -10   1       20.16       14.34     20.84 o 
   2 -10   1      659.05      800.31     83.83 o 
   3 -10   1      188.12      186.21     39.26 o 
   4 -10   1        0.16        8.31      4.24 o 
 -11  -9   1      410.04      421.05     49.82 o 
 -10  -9   1       11.29       14.37      8.67 o 
  -9  -9   1       78.64       70.65     32.97 o 
  -8  -9   1      457.63      484.74     66.79 o 
  -7  -9   1       39.93       21.90     12.26 o 
  -6  -9   1      991.43     1157.69     79.22 o 
  -5  -9   1     3257.53     3621.91     80.00 o 
  -4  -9   1      581.79      604.40     45.34 o 
  -3  -9   1     2694.22     2880.47     48.81 o 
  -2  -9   1       17.22       18.96      5.84 o 
  -1  -9   1     1119.66     1082.50     54.56 o 
   0  -9   1     1096.55     1063.67     43.07 o 
   1  -9   1     1638.64     1815.38    121.61 o 
   2  -9   1     1229.51     1351.14     49.35 o 
   3  -9   1       77.10       39.48     32.11 o 
   4  -9   1      474.62      473.28     81.04 o 
   5  -9   1       31.46       23.56     10.88 o 
   6  -9   1        6.07       12.11     12.42 o 
 -11  -8   1        7.01        5.81      5.08 o 
 -10  -8   1      113.64      104.93     52.55 o 
  -9  -8   1      130.24       91.29     24.22 o 
  -8  -8   1      862.75      757.88     99.42 o 
  -7  -8   1     2954.29     3311.09    236.71 o 
  -6  -8   1     2247.84     2507.00     62.09 o 
  -5  -8   1      482.61      478.61     27.57 o 
  -4  -8   1      765.12      830.63     28.19 o 
  -3  -8   1       10.79       11.96      4.89 o 
  -2  -8   1       39.14       49.30      8.03 o 
  -1  -8   1       56.07       53.32      8.79 o 
   0  -8   1       92.01       90.90     12.38 o 
   1  -8   1      145.91      187.70     19.21 o 
   2  -8   1      500.17      431.12     47.55 o 
   3  -8   1      601.35      492.04     47.96 o 
   4  -8   1     1280.98     1222.33     76.23 o 
   5  -8   1       68.43       38.01     11.27 o 
   6  -8   1      159.61      133.44     29.71 o 
 -11  -7   1       23.98        6.50      3.71 o 
 -10  -7   1       11.41        5.34      2.36 o 
  -9  -7   1      559.59      503.30     43.02 o 
  -8  -7   1     3053.02     3386.83    125.63 o 
  -6  -7   1      988.55     1188.79     66.65 o 
  -5  -7   1     1912.55     2022.51     39.09 o 
  -4  -7   1      289.07      381.18     25.17 o 
  -3  -7   1     2853.11     2686.31     45.85 o 
  -2  -7   1     1805.71     1726.90     26.42 o 
  -1  -7   1     5187.42     5865.26     72.17 o 
   0  -7   1     2786.88     2918.83     38.06 o 
   1  -7   1     2216.38     2290.38     52.52 o 
   2  -7   1      397.16      339.18     19.67 o 
   3  -7   1      753.76      733.44     43.82 o 
   4  -7   1      747.05      729.66     49.78 o 
   5  -7   1      168.15      114.49     24.46 o 
   6  -7   1        0.10        9.98     17.06 o 
   7  -7   1        1.64       17.42     13.68 o 
 -11  -6   1      483.00      527.57    100.49 o 
 -10  -6   1      283.25      277.92     45.86 o 
  -9  -6   1      402.96      389.21     38.26 o 
  -8  -6   1     4620.01     4780.60     93.57 o 
  -7  -6   1     4105.22     4354.17     57.69 o 
  -6  -6   1      472.62      546.38     79.70 o 
  -5  -6   1     6657.69     6769.37     79.22 o 
  -4  -6   1      557.04      623.45     21.37 o 
  -3  -6   1      119.87      103.92      8.63 o 
  -2  -6   1      388.26      427.41     18.85 o 
  -1  -6   1     4453.67     4226.15     47.87 o 
   0  -6   1       20.70       20.04      5.62 o 
   1  -6   1     1859.85     1807.89     39.94 o 
   2  -6   1     3975.12     4117.34     45.97 o 
   3  -6   1      624.43      673.55     30.33 o 
   4  -6   1        9.49       10.57      5.35 o 
   5  -6   1     2216.97     2276.59     75.03 o 
   6  -6   1     1236.77     1159.91     86.63 o 
   7  -6   1      355.11      338.27     60.18 o 
   8  -6   1      647.29      863.64     86.01 o 
 -12  -5   1        7.65        6.84      7.49 o 
 -11  -5   1        2.17        5.16      7.91 o 
 -10  -5   1        1.75        6.93      3.25 o 
  -9  -5   1      250.74      255.10     24.95 o 
  -8  -5   1       60.69       44.77      8.81 o 
  -7  -5   1       35.66       37.64      6.40 o 
  -6  -5   1     1554.91     1546.28     30.62 o 
  -5  -5   1     4567.64     4276.92     42.18 o 
  -4  -5   1       61.01       70.21      6.27 o 
  -3  -5   1       31.25        9.69      3.14 o 
  -2  -5   1    11944.31    10869.65     77.82 o 
  -1  -5   1       83.03       43.22      6.03 o 
   0  -5   1     6515.71     6720.14     51.45 o 
   1  -5   1     3038.67     3469.81     42.77 o 
   2  -5   1     1084.11     1134.53     27.17 o 
   3  -5   1      495.80      546.28     21.55 o 
   4  -5   1     2144.92     2128.08     46.02 o 
   5  -5   1      358.26      324.18     28.43 o 
   6  -5   1      538.93      494.08     45.83 o 
   7  -5   1      280.54      244.55     40.83 o 
   8  -5   1      270.78      324.42     80.69 o 
   9  -5   1        0.16       13.68     13.11 o 
 -12  -4   1      128.66       85.05     19.18 o 
 -11  -4   1       38.87       22.12     13.72 o 
 -10  -4   1      143.37      142.99     28.53 o 
  -9  -4   1     4640.92     5075.55     92.23 o 
  -8  -4   1      548.34      617.81     37.35 o 
  -7  -4   1     9795.22     9924.47     84.00 o 
  -6  -4   1      691.55      698.10     17.65 o 
  -5  -4   1     3964.71     4358.26     43.11 o 
  -4  -4   1     3924.64     3859.94     38.32 o 
  -3  -4   1       27.24       61.03      5.79 o 
  -2  -4   1     1457.99     1396.11     28.44 o 
  -1  -4   1    11688.46    10882.83     65.41 o 
   0  -4   1     1486.64     1399.07     22.36 o 
   1  -4   1     1674.64     1498.90     28.17 o 
   2  -4   1        2.39       19.66      4.43 o 
   3  -4   1     7614.82     7487.72     63.61 o 
   4  -4   1     1467.76     1340.25     26.90 o 
   6  -4   1     4184.98     4400.99     77.93 o 
   7  -4   1       88.81       81.99     16.08 o 
   8  -4   1       77.33       85.13     34.16 o 
   9  -4   1      217.90      302.56     82.30 o 
 -12  -3   1      111.80      141.90     32.51 o 
 -11  -3   1      509.50      568.64    119.17 o 
 -10  -3   1       15.35       11.22      7.91 o 
  -9  -3   1      111.73      127.96     15.18 o 
  -8  -3   1      314.87      270.91     26.39 o 
  -7  -3   1      262.65      222.04     16.80 o 
  -6  -3   1        9.50       21.07      7.76 o 
  -5  -3   1      400.83      497.71     19.61 o 
  -4  -3   1     2131.26     1826.45     18.17 o 
  -3  -3   1     2078.75     1820.70     25.41 o 
  -2  -3   1     6346.48     6137.62     49.47 o 
  -1  -3   1     1854.32     1720.36     24.57 o 
   0  -3   1     2506.38     1906.15     27.22 o 
   1  -3   1     1987.66     2536.17     41.75 o 
   2  -3   1      432.82      496.50     17.64 o 
   3  -3   1     8693.68     8451.25     53.98 o 
   4  -3   1     3597.97     3454.42     37.00 o 
   5  -3   1      209.86      219.60     12.33 o 
   6  -3   1      255.35      242.55     22.69 o 
   7  -3   1       63.53       56.24     13.02 o 
   8  -3   1      146.94      139.76     58.15 o 
   9  -3   1       90.64      103.58     39.12 o 
  10  -3   1       42.96       70.00     29.38 o 
 -12  -2   1       69.92       85.81     22.58 o 
 -11  -2   1     1510.62     1673.14    175.45 o 
 -10  -2   1     1071.87     1035.10    104.42 o 
  -9  -2   1     3544.61     4014.00    257.63 o 
  -8  -2   1     1420.55     1438.32     89.34 o 
  -7  -2   1      218.68      182.39      8.39 o 
  -6  -2   1     1404.62     1600.88     60.66 o 
  -5  -2   1     5097.90     5042.72     34.97 o 
  -4  -2   1      896.44      617.12     26.18 o 
  -3  -2   1      646.75      514.70     12.90 o 
  -2  -2   1    10499.71    10138.69     55.93 o 
  -1  -2   1     1064.72      915.13     23.90 o 
   0  -2   1      293.56      222.87      6.81 o 
   1  -2   1     7340.66     6846.26     55.38 o 
   2  -2   1    15991.75    15336.85     83.34 o 
   3  -2   1      563.53      589.63     15.63 o 
   4  -2   1     2896.50     2692.70     31.82 o 
   5  -2   1     2249.93     2278.19     29.96 o 
   6  -2   1        6.24        7.79      2.37 o 
   7  -2   1        6.40       14.57     11.01 o 
   8  -2   1      317.19      413.75     83.25 o 
   9  -2   1      623.74      756.39    198.11 o 
  10  -2   1      335.05      306.00     65.79 o 
 -11  -1   1       56.11       23.96     14.25 o 
 -10  -1   1       71.24      115.88     37.18 o 
  -9  -1   1      481.13      409.48    105.53 o 
  -8  -1   1     1156.71     1094.21     65.46 o 
  -7  -1   1        0.98       17.95      9.97 o 
  -6  -1   1     1790.32     2093.11     42.17 o 
  -5  -1   1     2150.63     2359.82     30.32 o 
  -4  -1   1     1479.24     1547.50     27.66 o 
  -3  -1   1    16083.41    15898.87    103.93 o 
  -2  -1   1     4501.82     4041.93     32.39 o 
   2  -1   1    10428.87    11352.22     92.51 o 
   3  -1   1      429.91      634.06     14.73 o 
   4  -1   1      242.96      178.41      8.06 o 
   5  -1   1       68.56      118.59     17.55 o 
   6  -1   1      217.41      501.94     40.12 o 
   7  -1   1     1363.22     1342.62     66.77 o 
   8  -1   1      173.29      156.00     29.70 o 
   9  -1   1      222.40      293.74     81.19 o 
  10  -1   1      602.43      645.94    130.48 o 
  11  -1   1      446.82      535.32     86.85 o 
 -11   0   1      152.64      175.68     44.05 o 
 -10   0   1      418.80      457.11     93.42 o 
  -9   0   1      200.75      231.16     50.59 o 
  -8   0   1     1967.73     2106.37     94.74 o 
  -7   0   1       61.64       96.58     14.88 o 
  -6   0   1     4131.79     4195.29     72.54 o 
  -5   0   1       45.91       90.92     14.62 o 
  -4   0   1     1866.81     1586.19     37.90 o 
  -3   0   1       35.97       22.35      5.73 o 
  -2   0   1     3138.87     3117.20     43.82 o 
   2   0   1      559.99      452.18     10.57 o 
   3   0   1       45.96       35.61      4.15 o 
   4   0   1     2998.12     2638.71     33.93 o 
   5   0   1       66.31       76.27      6.14 o 
   6   0   1      341.00      355.06     43.54 o 
   7   0   1      576.14      566.19     47.50 o 
   8   0   1     1116.52     1038.12     91.58 o 
   9   0   1     3090.29     3520.59    148.02 o 
  10   0   1      446.60      501.13    116.34 o 
  11   0   1       46.36       54.64     21.24 o 
 -11   1   1       34.77       52.80     30.57 o 
 -10   1   1       57.96       89.71     35.65 o 
  -9   1   1       49.68       68.43     25.06 o 
  -8   1   1      532.45      503.69    119.82 o 
  -7   1   1     1268.76     1351.51     69.17 o 
  -6   1   1      151.03      149.52     21.46 o 
  -5   1   1      875.17      885.68     58.23 o 
  -4   1   1     7103.55     6731.22     63.41 o 
  -3   1   1     6621.48     5622.09     71.53 o 
  -2   1   1     4031.65     3679.78     31.31 o 
   2   1   1      206.78      232.24      6.99 o 
   3   1   1       11.85       19.46      3.55 o 
   4   1   1    14942.73    14706.14     77.20 o 
   5   1   1     1580.00     1640.37     29.83 o 
   6   1   1      200.03      167.49      9.13 o 
   7   1   1      225.68      235.97     28.57 o 
   8   1   1      548.48      558.97     52.29 o 
   9   1   1      327.67      319.48     53.05 o 
  10   1   1      153.09      149.51     48.60 o 
  11   1   1      299.52      356.02     55.78 o 
  12   1   1        4.46        3.59      9.32 o 
 -10   2   1      237.24      272.23     59.18 o 
  -9   2   1     1295.91     1656.10    161.24 o 
  -8   2   1      285.90      314.33     72.44 o 
  -7   2   1      142.02      130.37     23.47 o 
  -6   2   1     7500.01     7701.21    152.86 o 
  -5   2   1     2721.58     2893.47     72.02 o 
  -4   2   1     1172.48     1172.17     33.50 o 
  -3   2   1     4084.88     3830.14     39.82 o 
  -2   2   1     8211.66     7536.16     44.68 o 
  -1   2   1     7907.45     7564.22     43.70 o 
   0   2   1      863.81      733.19     21.70 o 
   1   2   1     4118.39     3290.35     50.82 o 
   2   2   1        3.37       14.97      4.20 o 
   3   2   1      782.60      720.78     14.46 o 
   4   2   1    13716.97    11999.76     75.08 o 
   5   2   1     1107.53     1333.20     26.61 o 
   6   2   1     4235.83     4571.23     37.92 o 
   7   2   1     2787.23     2589.36     27.17 o 
   8   2   1     2101.53     2221.78     47.28 o 
   9   2   1       73.59       99.59     31.31 o 
  10   2   1      135.20      102.78     34.60 o 
  11   2   1      129.92      164.14     39.47 o 
  12   2   1        2.39       16.51     12.84 o 
 -10   3   1      641.44      756.97     90.70 o 
  -9   3   1       96.91      164.14     35.99 o 
  -8   3   1      124.36      143.13     50.13 o 
  -7   3   1      147.98      120.09     34.73 o 
  -6   3   1     2031.56     2076.52     50.71 o 
  -5   3   1      293.68      293.78     13.04 o 
  -4   3   1      701.47      742.05     32.83 o 
  -3   3   1     3296.20     3226.17     45.99 o 
  -2   3   1     1718.74     1627.87     27.53 o 
  -1   3   1     8772.96     8625.17     52.29 o 
   1   3   1    19096.81    17639.43    178.24 o 
   2   3   1    17055.38    16212.74    175.35 o 
   3   3   1     5772.54     5112.52     62.75 o 
   4   3   1       20.00       11.94      2.52 o 
   5   3   1     1184.69     1107.89     20.64 o 
   6   3   1      171.59      178.08     15.88 o 
   7   3   1      282.95      404.38     61.99 o 
   8   3   1      891.29      911.43     18.41 o 
   9   3   1       42.49       43.26      8.66 o 
  10   3   1       92.79       82.43     18.44 o 
  11   3   1      574.02      496.69    200.11 o 
  12   3   1      175.70      196.20     36.11 o 
  -9   4   1      120.68      121.04     40.04 o 
  -8   4   1       12.38       15.78     16.35 o 
  -7   4   1     1026.20     1102.44     94.95 o 
  -6   4   1      636.60      569.72     63.66 o 
  -5   4   1     1609.11     1564.67     35.74 o 
  -4   4   1     2255.92     2128.06     37.70 o 
  -3   4   1      661.12      636.15     27.55 o 
  -2   4   1      552.23      444.91     16.57 o 
  -1   4   1    10307.59    10383.95     84.76 o 
   0   4   1      280.65      285.36     12.26 o 
   1   4   1    39170.96    37177.32    120.12 o 
   2   4   1    20909.32    18845.31     97.88 o 
   3   4   1      276.91      334.71     29.81 o 
   4   4   1     1455.58     1428.87     47.68 o 
   5   4   1     1657.46     1661.43     26.85 o 
   6   4   1     2090.74     2030.64     25.06 o 
   7   4   1     3640.09     3561.21     41.16 o 
   8   4   1     3401.90     3388.38     86.95 o 
   9   4   1     5056.34     5531.25    126.77 o 
  10   4   1      661.98      633.70     49.70 o 
  11   4   1      926.33      889.20     97.54 o 
  12   4   1     1051.76      993.13    140.22 o 
  -9   5   1      153.19      205.33     48.68 o 
  -8   5   1       47.66       49.67     33.39 o 
  -7   5   1      426.95      402.72     60.86 o 
  -6   5   1       12.45       11.51      4.58 o 
  -5   5   1      316.41      271.69     22.29 o 
  -4   5   1     1330.87     1420.00     33.14 o 
  -3   5   1     1907.38     1900.98     31.78 o 
  -2   5   1     1746.65     1833.18     33.61 o 
  -1   5   1    11405.52    12173.83     78.13 o 
   0   5   1     2242.90     2141.29     29.58 o 
   1   5   1    30293.03    31142.81    133.53 o 
   2   5   1     3526.96     3296.98     36.60 o 
   3   5   1      703.62      669.66     11.36 o 
   4   5   1      138.46      115.19     13.35 o 
   5   5   1     9550.75     9500.36     91.01 o 
   6   5   1      470.89      546.98     17.54 o 
   7   5   1       55.93       85.67      7.33 o 
   8   5   1     1289.64     1452.50     43.63 o 
   9   5   1       48.37       52.12      7.15 o 
  10   5   1      230.07      202.31     25.21 o 
  11   5   1        2.20        7.76     11.00 o 
  12   5   1      442.21      378.75     63.27 o 
  -8   6   1      383.99      472.13    110.69 o 
  -7   6   1      315.70      426.74    107.90 o 
  -6   6   1     1048.39     1097.28     44.22 o 
  -5   6   1      806.83      848.60     50.45 o 
  -4   6   1       26.54       23.80      8.40 o 
  -3   6   1      327.56      364.32     16.84 o 
  -2   6   1     6338.97     6541.35     68.20 o 
  -1   6   1     3390.52     3525.11     39.54 o 
   0   6   1      755.34      790.13     24.96 o 
   1   6   1     2992.68     3782.10     62.72 o 
   2   6   1      293.22      356.34     17.10 o 
   3   6   1      411.61      440.84     19.70 o 
   4   6   1      374.01      408.58     26.91 o 
   5   6   1      718.81      793.09     49.55 o 
   6   6   1       64.35      104.02     31.25 o 
   7   6   1     8199.71     8853.93    165.77 o 
   8   6   1     2846.54     3177.20     58.63 o 
   9   6   1      134.28      156.27     22.37 o 
  10   6   1     1057.39     1124.53     40.38 o 
  11   6   1      738.53      654.83    124.96 o 
  -7   7   1        8.65       25.45     14.10 o 
  -6   7   1        9.25        7.17     12.97 o 
  -5   7   1       62.34       41.93     11.51 o 
  -4   7   1      259.10      204.68     34.11 o 
  -3   7   1      947.36      895.69     50.94 o 
  -2   7   1      860.53      826.38     32.37 o 
  -1   7   1     3666.63     4535.43     49.31 o 
   0   7   1     2949.81     3219.14     43.26 o 
   1   7   1       53.24       75.40      9.15 o 
   2   7   1     1939.77     2016.48     31.08 o 
   3   7   1       17.55       28.32      6.00 o 
   4   7   1     2212.68     2298.02     35.65 o 
   5   7   1      326.11      362.80     40.79 o 
   6   7   1     2109.79     2362.07     80.89 o 
   7   7   1       27.54      214.23     66.33 o 
   8   7   1     1242.89     1400.19    195.13 o 
   9   7   1      575.52      522.16     63.04 o 
  10   7   1       81.03       67.97     12.88 o 
  11   7   1        0.01        1.83      5.01 o 
  -7   8   1      421.68      505.83     85.28 o 
  -6   8   1      466.00      452.06     20.65 o 
  -5   8   1       28.92       23.99     24.95 o 
  -4   8   1      257.89      209.26     49.81 o 
  -3   8   1      406.59      379.65     60.02 o 
  -2   8   1     2173.42     2065.71     45.91 o 
  -1   8   1     4450.28     4531.60     62.12 o 
   0   8   1       15.55       23.17      5.47 o 
   1   8   1       73.84       95.87     12.27 o 
   2   8   1      961.06     1044.81     45.71 o 
   3   8   1     1013.43     1097.37     41.46 o 
   4   8   1      265.89      328.15     12.72 o 
   5   8   1     3418.62     3653.36    106.87 o 
   6   8   1      448.56      537.50     72.12 o 
   7   8   1     2685.22     2693.82    116.42 o 
   8   8   1     1427.32     1450.47    160.89 o 
   9   8   1        5.29        5.74      9.46 o 
  10   8   1      295.54      214.02     77.03 o 
  11   8   1     1145.54     1329.31     58.00 o 
  -6   9   1      198.62      164.83     46.12 o 
  -5   9   1       20.76       10.09      8.39 o 
  -4   9   1      231.08      181.49     52.91 o 
  -3   9   1       60.24       50.82     20.03 o 
  -2   9   1     4025.24     4399.73    231.02 o 
  -1   9   1      118.12       83.95     10.87 o 
   0   9   1     1305.50     1362.15     54.18 o 
   1   9   1     2747.56     2977.77     61.57 o 
   2   9   1       12.86       26.85      6.91 o 
   3   9   1        9.19       22.35      4.73 o 
   4   9   1     1104.36     1146.28     32.12 o 
   5   9   1      222.97      252.08     21.64 o 
   6   9   1     1050.89      990.85     93.94 o 
   7   9   1        6.38       15.36     11.35 o 
   8   9   1      169.37      119.14     43.38 o 
   9   9   1       10.76        7.39      4.49 o 
  10   9   1       31.12       24.61     17.92 o 
  11   9   1       30.57       16.96     10.97 o 
  -5  10   1      669.21      497.52     42.41 o 
  -4  10   1        4.23        4.04      4.92 o 
  -3  10   1     3113.02     3303.04     94.11 o 
  -2  10   1     1119.93     1191.40     50.59 o 
  -1  10   1     1012.52     1032.80     49.11 o 
   0  10   1       18.73       17.67      7.60 o 
   1  10   1       16.26       16.07      8.22 o 
   2  10   1      393.75      405.00     43.75 o 
   3  10   1     1346.59     1461.08     60.97 o 
   4  10   1      305.84      313.21     32.43 o 
   5  10   1       19.41       34.94      5.98 o 
   6  10   1     2257.05     2490.36    129.71 o 
   7  10   1      790.93     1035.08    114.32 o 
   8  10   1      407.23      437.86    104.50 o 
   9  10   1       12.36       10.97     11.16 o 
  10  10   1     2527.80     3081.20    118.25 o 
  11  10   1       10.74        4.89      3.13 o 
  12  10   1      618.98      560.24     28.66 o 
  -3  11   1      113.75      126.68     27.15 o 
  -2  11   1      127.46      126.66     40.92 o 
  -1  11   1     1495.77     1669.37     67.48 o 
   0  11   1      142.87      227.29     48.19 o 
   1  11   1       41.19       42.23      9.07 o 
   2  11   1      901.94      972.86     74.56 o 
   3  11   1     1197.45     1249.92     42.00 o 
   4  11   1      205.08      179.94     25.46 o 
   5  11   1     1480.23     1642.09     50.98 o 
   6  11   1     1487.58     1688.18     51.47 o 
   7  11   1      271.55      227.72     60.25 o 
   8  11   1       26.41       22.27     10.70 o 
   9  11   1       19.31       12.99      6.84 o 
  10  11   1       89.32       53.80     24.57 o 
  11  11   1       42.38       27.70     18.22 o 
  -2  12   1      271.20      213.43     36.24 o 
  -1  12   1        4.54       10.61      8.89 o 
   0  12   1       44.39       43.27     14.20 o 
   1  12   1       99.38       90.16     21.39 o 
   2  12   1       99.58       87.31     17.25 o 
   3  12   1      538.08      514.13     63.57 o 
   4  12   1       82.09       68.26     15.21 o 
   5  12   1       20.80       26.31      6.75 o 
   6  12   1      365.75      397.17     58.23 o 
   7  12   1      762.95      740.42    157.07 o 
   8  12   1      868.07     1018.99     76.95 o 
   9  12   1      430.80      418.07     57.39 o 
  10  12   1      133.59       93.15     40.65 o 
   0  13   1       14.88       13.54      9.59 o 
   1  13   1      266.94      281.59     56.07 o 
   2  13   1      613.11      570.47     67.84 o 
   3  13   1      304.90      262.20     43.23 o 
   4  13   1     1018.74     1247.01     38.71 o 
   5  13   1        9.83        8.44      5.22 o 
   6  13   1      131.85       82.22     48.91 o 
   7  13   1      594.09      543.77     70.53 o 
   8  13   1      177.28      110.00     52.84 o 
   9  13   1        0.06        1.49      5.20 o 
  10  13   1       10.86        8.79      7.22 o 
   2  14   1      116.76       79.29     24.99 o 
   3  14   1        1.70        8.39      5.37 o 
   4  14   1       15.44        6.23     11.58 o 
   5  14   1       29.61        1.72      5.96 o 
   6  14   1      225.10      201.96     49.86 o 
   7  14   1      211.91      138.54     44.05 o 
   8  14   1        9.67       10.43      9.09 o 
  -6 -14   2       60.11       36.64     21.13 o 
  -5 -14   2      210.97      115.54     44.24 o 
  -4 -14   2      104.98       93.42     36.26 o 
  -3 -14   2       66.38       55.40     16.45 o 
  -8 -13   2      619.67      624.31     91.05 o 
  -7 -13   2       27.40       12.91      8.75 o 
  -6 -13   2      487.24      465.14    118.10 o 
  -5 -13   2      194.40      175.48     30.05 o 
  -4 -13   2        0.07        5.62      4.00 o 
  -3 -13   2       83.77       43.64     20.27 o 
  -2 -13   2       37.08       37.41     16.76 o 
  -1 -13   2       21.15       12.82      9.59 o 
   0 -13   2       34.17       29.89     10.40 o 
 -10 -12   2        5.84        5.01      6.27 o 
  -9 -12   2       21.35        9.25      7.83 o 
  -8 -12   2      137.56      102.89     40.31 o 
  -7 -12   2       67.22       58.34     35.61 o 
  -6 -12   2       47.38       44.23     21.95 o 
  -5 -12   2      100.62       85.77     23.86 o 
  -4 -12   2      257.99      235.58     40.76 o 
  -3 -12   2      761.62      676.57     85.48 o 
  -2 -12   2      334.89      248.98     68.60 o 
  -1 -12   2      236.27      232.17     34.17 o 
   0 -12   2      110.60      129.73     26.82 o 
   1 -12   2       42.70       15.01      5.88 o 
   2 -12   2        9.55       16.51      8.33 o 
 -10 -11   2     1068.30     1195.32     98.80 o 
  -9 -11   2       79.38       58.30     20.33 o 
  -8 -11   2      247.17      233.03     51.69 o 
  -7 -11   2      342.56      390.48     88.83 o 
  -6 -11   2      231.32      211.42     32.84 o 
  -5 -11   2      246.42      218.03     36.28 o 
  -4 -11   2       47.30       43.61     10.74 o 
  -3 -11   2        0.18       11.55      5.58 o 
  -2 -11   2      689.38      677.98     72.67 o 
  -1 -11   2       60.34       94.09     49.29 o 
   0 -11   2       67.75       77.05     32.42 o 
   1 -11   2      237.62      228.26     39.05 o 
   2 -11   2      231.29      195.10     54.89 o 
   3 -11   2      113.62      108.25     32.74 o 
 -11 -10   2       59.00       27.70     17.84 o 
 -10 -10   2        0.31        3.94      5.77 o 
  -9 -10   2       13.67       13.49     17.12 o 
  -8 -10   2      861.61     1066.41     81.11 o 
  -7 -10   2       22.56       20.52     12.95 o 
  -6 -10   2       83.21       67.18     14.86 o 
  -5 -10   2      442.54      534.37     51.81 o 
  -4 -10   2       43.11       55.41     15.70 o 
  -3 -10   2        0.03        1.77      6.74 o 
  -2 -10   2     3162.38     3524.85     71.18 o 
  -1 -10   2      660.17      661.83     69.71 o 
   0 -10   2       86.16       64.63     21.89 o 
   1 -10   2      300.49      422.26     85.30 o 
   2 -10   2      345.36      341.44     75.36 o 
   3 -10   2      104.17       70.58     41.49 o 
   4 -10   2       39.20       43.36     15.65 o 
 -11  -9   2      467.41      406.79     58.80 o 
 -10  -9   2      253.02      159.59     53.95 o 
  -9  -9   2     2442.57     2882.18    116.76 o 
  -8  -9   2       51.00       39.62     16.39 o 
  -6  -9   2      183.18      177.33     25.24 o 
  -5  -9   2     1196.24     1439.09     56.39 o 
  -4  -9   2        0.07       10.95      6.14 o 
  -3  -9   2      786.64      837.17     54.86 o 
  -2  -9   2       38.70       42.39      6.49 o 
  -1  -9   2      610.56      682.66     50.02 o 
   0  -9   2        0.66       13.21      7.91 o 
   1  -9   2      731.65      763.92     61.54 o 
   2  -9   2        3.11       16.88     15.95 o 
   3  -9   2     1108.84     1042.04     40.66 o 
   4  -9   2      816.61      828.83     82.39 o 
   5  -9   2      140.13      131.99     50.66 o 
 -11  -8   2        0.33        2.71      2.94 o 
 -10  -8   2      170.83       80.22     43.08 o 
  -9  -8   2        1.19        5.36      2.63 o 
  -8  -8   2        3.26        5.29      4.56 o 
  -7  -8   2      638.51      844.79    124.67 o 
  -6  -8   2      390.27      442.22     36.71 o 
  -5  -8   2     2981.89     3079.31     40.10 o 
  -4  -8   2     3048.23     3046.22     47.67 o 
  -3  -8   2     4217.85     4484.63     64.19 o 
  -2  -8   2      332.63      387.41     31.60 o 
  -1  -8   2     1208.97     1281.27     33.51 o 
   0  -8   2       21.17       24.01      5.32 o 
   1  -8   2     1178.82     1275.23     47.94 o 
   2  -8   2      261.41      240.62     36.11 o 
   3  -8   2      228.84      211.98     43.05 o 
   4  -8   2      388.36      396.44     78.47 o 
   5  -8   2      150.21      165.73     35.65 o 
   6  -8   2       17.98       10.12     10.47 o 
 -11  -7   2      627.49      621.33     57.46 o 
 -10  -7   2      326.92      265.21     42.39 o 
  -9  -7   2      188.27      155.63     17.79 o 
  -8  -7   2     1151.00     1170.96     46.15 o 
  -7  -7   2      969.50      957.95     46.86 o 
  -6  -7   2     2963.36     2894.47     73.61 o 
  -5  -7   2     2762.34     2854.15     31.56 o 
  -4  -7   2     7099.08     7173.79     65.77 o 
  -3  -7   2      596.63      614.35     26.53 o 
  -2  -7   2        0.76       34.04      8.39 o 
  -1  -7   2      248.75      281.80     24.60 o 
   0  -7   2      374.34      401.93     20.17 o 
   1  -7   2       79.25       86.56      9.41 o 
   2  -7   2       60.35       77.81     10.06 o 
   3  -7   2     1617.87     1715.71     52.65 o 
   4  -7   2      100.08       66.38     25.54 o 
   5  -7   2       93.85       56.46     21.01 o 
   6  -7   2     1907.56     1956.52    116.13 o 
   7  -7   2      161.30      140.41     36.98 o 
 -11  -6   2     1215.64     1380.05     94.95 o 
 -10  -6   2       46.13       33.17      9.44 o 
  -9  -6   2        5.84       10.59      3.37 o 
  -8  -6   2      798.71      803.59     43.29 o 
  -7  -6   2      530.04      549.49     27.56 o 
  -6  -6   2       54.81       48.37      7.63 o 
  -5  -6   2     1564.64     1791.04     33.92 o 
  -4  -6   2       86.44       60.94     23.80 o 
  -3  -6   2     8576.17     8658.13     99.06 o 
  -2  -6   2      126.27      136.09     13.83 o 
  -1  -6   2       12.80       35.77      8.02 o 
   0  -6   2     4964.87     5054.20     47.73 o 
   1  -6   2     5003.51     5366.70     55.01 o 
   2  -6   2     2970.01     3112.99     59.28 o 
   3  -6   2      245.91      242.20     25.05 o 
   4  -6   2      160.30      154.25     21.48 o 
   5  -6   2        2.04        6.77      4.54 o 
   6  -6   2        3.64        4.65      4.91 o 
   7  -6   2        9.91        1.28     11.40 o 
   8  -6   2      273.62      301.53     41.26 o 
 -11  -5   2        1.08       18.34     11.08 o 
 -10  -5   2       82.12       84.46     14.97 o 
  -9  -5   2     1076.45     1168.79     61.83 o 
  -8  -5   2      453.41      490.49     32.48 o 
  -7  -5   2      969.81     1082.47     30.18 o 
  -6  -5   2     4563.11     4727.56     46.81 o 
  -5  -5   2      110.82      136.35     13.78 o 
  -4  -5   2     1025.30     1224.34     26.86 o 
  -3  -5   2      723.36      668.79     17.11 o 
  -2  -5   2      966.71      920.28     30.45 o 
  -1  -5   2     4340.34     4001.25     46.29 o 
   0  -5   2       19.66       19.78      7.01 o 
   1  -5   2      123.33      441.34     31.36 o 
   2  -5   2       64.63       49.20      7.97 o 
   3  -5   2     2484.82     2471.00     38.75 o 
   4  -5   2      555.93      516.57     27.99 o 
   5  -5   2        4.49       12.46      5.45 o 
   6  -5   2      101.05       93.01     21.28 o 
   7  -5   2      405.74      382.53     47.80 o 
   8  -5   2       46.47       52.50     23.04 o 
   9  -5   2      122.11      145.04     38.25 o 
 -12  -4   2       11.52       16.43     10.58 o 
 -11  -4   2      101.88       98.69     29.80 o 
 -10  -4   2        9.09        6.26      2.39 o 
  -9  -4   2        7.78       18.03      5.90 o 
  -8  -4   2      725.20      769.62     45.81 o 
  -7  -4   2      931.30     1071.40     32.01 o 
  -6  -4   2       24.69       74.51     12.50 o 
  -5  -4   2     4263.64     4116.43     65.60 o 
  -4  -4   2     1261.43     1218.55     21.91 o 
  -3  -4   2     1002.15      923.79     25.72 o 
  -2  -4   2      463.60      483.81     16.26 o 
  -1  -4   2     3774.83     3650.10     41.98 o 
   0  -4   2    17301.82    17902.09    107.90 o 
   1  -4   2        0.81       11.01      4.37 o 
   2  -4   2     2180.64     1984.46     29.41 o 
   3  -4   2      390.65      465.05     16.71 o 
   4  -4   2      700.22      835.78     30.05 o 
   5  -4   2      450.16      456.46     28.23 o 
   6  -4   2       94.21       88.02     12.31 o 
   7  -4   2      283.53      273.82     25.94 o 
   8  -4   2       50.06       37.03     22.87 o 
   9  -4   2      153.58      216.37     50.78 o 
 -12  -3   2      372.50      420.55     56.36 o 
 -11  -3   2      569.41      796.66    108.05 o 
 -10  -3   2       96.98       88.48     33.26 o 
  -9  -3   2       44.96       28.50      3.75 o 
  -8  -3   2     2118.18     2103.01     54.31 o 
  -7  -3   2     1031.85     1064.33     25.01 o 
  -6  -3   2      139.99      134.06      7.38 o 
  -5  -3   2    15005.37    15154.09     68.41 o 
  -4  -3   2       37.18       51.34      6.21 o 
  -3  -3   2       39.87       11.91      3.84 o 
  -2  -3   2      928.66     1029.73     19.94 o 
   0  -3   2      937.00      922.21     21.01 o 
   1  -3   2     6161.42     6423.13     55.89 o 
   2  -3   2    12296.12    11834.52     91.44 o 
   3  -3   2      537.18      656.85     21.52 o 
   4  -3   2      228.57      259.03     15.40 o 
   5  -3   2     2125.64     2175.69     47.47 o 
   6  -3   2     3555.83     3607.04     67.72 o 
   7  -3   2      471.97      469.31     45.23 o 
   8  -3   2     1242.15     1349.41    127.19 o 
   9  -3   2      491.31      650.02    109.39 o 
  10  -3   2      319.15      380.13     72.06 o 
 -12  -2   2      118.38      127.19     34.08 o 
 -11  -2   2       77.23      108.66     34.35 o 
 -10  -2   2       33.97       30.81     15.34 o 
  -9  -2   2      860.93      841.84    122.40 o 
  -8  -2   2      634.78      575.55     58.17 o 
  -7  -2   2      319.06      375.71     33.50 o 
  -6  -2   2     1285.90     1153.31     24.45 o 
  -5  -2   2     4968.00     5617.22     32.58 o 
  -4  -2   2     4133.43     3968.18     38.91 o 
  -3  -2   2    15997.96    14519.35     77.78 o 
  -2  -2   2       25.67       43.87      5.27 o 
  -1  -2   2     5721.98     5555.65     57.40 o 
   0  -2   2     1304.87     1070.69     17.74 o 
   1  -2   2     1445.19     1612.08     25.36 o 
   2  -2   2     6899.00     6925.82     58.52 o 
   3  -2   2     1295.94     1038.15     19.87 o 
   4  -2   2      196.87      239.31     11.24 o 
   5  -2   2     2885.02     2840.20     35.84 o 
   6  -2   2       93.94       82.01     10.10 o 
   7  -2   2       24.74       16.83      4.04 o 
   8  -2   2      431.28      459.10    101.82 o 
   9  -2   2       46.77       48.41     19.29 o 
  10  -2   2      489.24      493.07     94.68 o 
 -11  -1   2       55.59       71.45     23.57 o 
 -10  -1   2      613.95      729.08    165.63 o 
  -9  -1   2      665.38      635.35    114.76 o 
  -8  -1   2      251.35      207.77     28.67 o 
  -7  -1   2     6585.16     6667.98    134.06 o 
  -6  -1   2     5055.72     4797.97    108.53 o 
  -5  -1   2     3321.42     3491.55     44.90 o 
  -4  -1   2      372.75      347.13     13.06 o 
  -3  -1   2      700.97      688.07     15.22 o 
  -2  -1   2      622.06      676.46     14.14 o 
  -1  -1   2     1943.83     1819.03    108.81 o 
   1  -1   2     1169.12     1085.37     15.92 o 
   2  -1   2     9402.90     8543.68     63.16 o 
   3  -1   2      637.96      666.74     16.00 o 
   4  -1   2     3719.51     3244.92     36.66 o 
   5  -1   2     2297.97     2611.50     41.01 o 
   6  -1   2     8261.21     8404.63     71.80 o 
   7  -1   2     6167.24     6484.79    128.77 o 
   8  -1   2      734.44      689.33     74.60 o 
   9  -1   2      993.95     1153.33    161.50 o 
  10  -1   2      267.06      376.61     74.20 o 
  11  -1   2       72.13      104.31     27.74 o 
 -11   0   2       20.71       38.82     33.36 o 
 -10   0   2      107.79      133.34     51.24 o 
  -9   0   2        4.25       22.43     16.77 o 
  -8   0   2      905.20      873.77     90.32 o 
  -7   0   2       14.96       26.62     11.21 o 
  -6   0   2      280.22      261.87     32.31 o 
  -5   0   2       11.36        6.16      6.02 o 
  -4   0   2     2952.43     2803.28     91.18 o 
  -3   0   2     9613.24     8523.50     56.07 o 
  -2   0   2      980.79     1235.80     33.89 o 
  -1   0   2    10359.46    10268.53    104.34 o 
   2   0   2       47.03       53.87      4.89 o 
   3   0   2     4111.97     3545.89     31.76 o 
   4   0   2       37.91       77.12      5.78 o 
   5   0   2       47.85       48.64      8.91 o 
   6   0   2     2814.88     3099.14     39.58 o 
   8   0   2      542.18      582.34     74.74 o 
   9   0   2       17.02       17.00     20.33 o 
  10   0   2       66.21       78.17     35.53 o 
  11   0   2       38.10       52.46     19.14 o 
 -11   1   2      486.87      479.35     75.27 o 
 -10   1   2      739.19      761.21    104.34 o 
  -9   1   2     1465.81     1683.27    196.69 o 
  -8   1   2     3729.28     3978.16    174.30 o 
  -7   1   2      191.16      191.63     30.28 o 
  -6   1   2     5556.07     5554.51    117.93 o 
  -5   1   2      401.96      465.29     29.92 o 
  -4   1   2      390.92      343.11     20.60 o 
  -3   1   2      458.15      433.52     19.07 o 
  -2   1   2     2124.90     1734.00     28.92 o 
  -1   1   2     2441.62     2503.07    139.53 o 
   2   1   2     8040.21     7616.63     58.25 o 
   3   1   2      956.67      882.02     20.99 o 
   4   1   2      867.51      812.77     18.60 o 
   5   1   2    17147.49    16190.03     63.00 o 
   6   1   2      215.35      191.98     16.35 o 
   7   1   2      222.25      208.43      9.29 o 
   8   1   2      543.24      532.71     65.62 o 
   9   1   2      322.27      329.79     76.40 o 
  10   1   2      351.11      394.80     95.17 o 
  11   1   2     1327.16     1635.17    144.62 o 
  12   1   2      202.70      200.05     41.11 o 
 -10   2   2       22.42       29.11     21.28 o 
  -9   2   2     1085.59     1221.23    173.12 o 
  -8   2   2        0.28       11.58     17.61 o 
  -7   2   2       30.83       19.08     18.84 o 
  -6   2   2      329.70      440.76     87.13 o 
  -5   2   2     1777.82     1875.88     60.38 o 
  -4   2   2        5.43        7.68      2.02 o 
  -3   2   2      751.97      834.14     19.06 o 
  -2   2   2     4958.98     4128.97     68.96 o 
  -1   2   2       28.71       55.63      6.01 o 
   0   2   2    17574.22    17605.77    140.64 o 
   1   2   2    16694.68    15574.56    111.89 o 
   2   2   2    30114.64    29047.61     91.09 o 
   3   2   2       98.54      107.33     12.47 o 
   4   2   2     3344.69     3136.51     32.92 o 
   5   2   2     1661.67     1663.15     28.48 o 
   6   2   2     2383.03     2468.03     28.74 o 
   7   2   2       13.41       18.84      5.43 o 
   8   2   2     2288.25     2249.40     39.24 o 
   9   2   2       28.83       39.90     10.29 o 
  10   2   2      428.54      381.52     59.07 o 
  11   2   2      530.53      649.26    136.02 o 
  12   2   2        4.51       23.57     11.54 o 
 -10   3   2      429.94      406.72     86.20 o 
  -9   3   2       43.51       72.52     25.18 o 
  -8   3   2      318.17      354.79     99.65 o 
  -7   3   2     1154.36     1168.77    147.40 o 
  -6   3   2      441.67      447.30     73.36 o 
  -5   3   2     2224.92     1988.78     51.38 o 
  -4   3   2     3044.24     2854.56     44.11 o 
  -3   3   2     1063.17      871.94     40.45 o 
  -2   3   2       26.98       56.72      8.47 o 
  -1   3   2     1836.67     1591.94     26.14 o 
   0   3   2        1.80       67.94      8.60 o 
   1   3   2        3.93      172.47     37.75 o 
   2   3   2       13.64       58.26      6.03 o 
   3   3   2       11.99       14.08      2.12 o 
   4   3   2      396.09      405.60     17.27 o 
   5   3   2     5442.39     5339.50     35.76 o 
   6   3   2      802.07      891.34     23.74 o 
   7   3   2      490.64      570.18     25.05 o 
   8   3   2       93.12       86.51      9.87 o 
   9   3   2      651.70      650.36     48.19 o 
  10   3   2     1580.96     1521.02    144.35 o 
  11   3   2      166.34      146.59     60.12 o 
  12   3   2      233.16      258.86     40.16 o 
  -9   4   2       52.19       33.05     24.53 o 
  -8   4   2       85.93       97.39     31.22 o 
  -7   4   2        0.16       20.06     18.15 o 
  -6   4   2       19.12       14.85      2.88 o 
  -5   4   2      165.05      174.45     19.06 o 
  -4   4   2     2822.29     2718.36     33.27 o 
  -3   4   2      702.35      740.76     22.31 o 
  -2   4   2     5554.18     5185.09     36.48 o 
  -1   4   2     5745.16     6432.78     40.59 o 
   0   4   2      397.73      310.04     11.31 o 
   1   4   2     3982.43     3680.93     61.69 o 
   2   4   2     2923.48     3120.93     31.78 o 
   3   4   2     5965.51     5483.98     53.47 o 
   4   4   2     1113.00      837.53     29.23 o 
   5   4   2     1618.68     1709.76     77.11 o 
   6   4   2      567.02      621.68     36.73 o 
   7   4   2      119.56      197.78     16.27 o 
   8   4   2      270.05      315.85     20.51 o 
   9   4   2      545.83      633.33     43.21 o 
  10   4   2      457.64      381.72     28.34 o 
  11   4   2      400.92      429.72     98.58 o 
  12   4   2       58.12       48.56     20.90 o 
  -9   5   2      663.81      725.90    163.68 o 
  -8   5   2       34.00       57.66     32.36 o 
  -7   5   2      243.96      203.10     31.37 o 
  -6   5   2     1386.72     1412.09     69.50 o 
  -5   5   2      723.21      782.32     47.51 o 
  -4   5   2       54.65       40.12      7.49 o 
  -3   5   2     2225.67     2069.95     36.25 o 
  -2   5   2      686.56      611.61     18.41 o 
  -1   5   2     4257.46     4363.10     49.02 o 
   0   5   2      195.64      212.53     19.91 o 
   1   5   2     5670.01     5301.94     49.27 o 
   2   5   2       94.32      268.51     16.30 o 
   3   5   2      308.23      391.21     13.76 o 
   4   5   2     3268.76     2843.32     49.27 o 
   5   5   2        6.39       30.93      8.62 o 
   6   5   2     2094.68     2091.98     35.52 o 
   7   5   2     2592.25     2637.18     34.07 o 
   8   5   2     4100.86     4541.23     64.45 o 
   9   5   2       96.63       92.21     15.41 o 
  10   5   2       97.26       88.04     11.36 o 
  11   5   2      928.27      892.45    123.30 o 
  12   5   2      187.93      210.56     40.50 o 
  -8   6   2      140.36      188.21     35.76 o 
  -7   6   2       93.09       98.96     38.97 o 
  -6   6   2      341.19      292.71     50.90 o 
  -5   6   2      813.91      758.97     61.58 o 
  -4   6   2      540.30      435.30     52.25 o 
  -3   6   2     1382.88     1443.73     29.46 o 
  -2   6   2      249.00      263.61     15.04 o 
  -1   6   2     6388.31     6475.98     66.61 o 
   0   6   2     7215.66     7818.53     46.70 o 
   1   6   2    17526.58    17637.92     81.44 o 
   2   6   2     5224.24     4889.77     34.87 o 
   3   6   2     8032.84     8187.98     42.24 o 
   4   6   2     2703.72     2573.69     79.09 o 
   5   6   2    11546.33    11446.22    128.82 o 
   6   6   2       22.38       50.87     20.69 o 
   7   6   2      123.34      156.96     19.92 o 
   8   6   2     1067.85     1209.58     55.89 o 
   9   6   2       19.68       27.05      5.82 o 
  10   6   2        3.65       15.22      4.63 o 
  11   6   2       56.20       35.08      7.92 o 
  -7   7   2      205.93      268.45     48.64 o 
  -6   7   2       58.40       27.76     36.89 o 
  -5   7   2     1437.77     1393.36     74.88 o 
  -4   7   2     1902.51     2003.93     50.67 o 
  -3   7   2       11.27       11.32      6.24 o 
  -2   7   2      575.27      559.82     35.24 o 
  -1   7   2     3143.91     3242.53     40.66 o 
   0   7   2        9.47       10.94      6.01 o 
   1   7   2     3918.18     4076.56     48.69 o 
   2   7   2     1603.04     1824.04     27.85 o 
   3   7   2     3743.04     3677.34     59.69 o 
   4   7   2      596.87      623.13     19.82 o 
   5   7   2      186.72      262.16     35.00 o 
   6   7   2     1716.58     1691.96     62.53 o 
   7   7   2        4.40       77.02     20.19 o 
   8   7   2     2669.84     2712.23    181.29 o 
   9   7   2     3499.15     3939.42    130.90 o 
  10   7   2      163.83      123.19     10.25 o 
  11   7   2      778.90      722.58     29.38 o 
  -6   8   2       12.58        6.80      7.39 o 
  -5   8   2      496.67      468.82     58.79 o 
  -4   8   2      307.53      280.61     45.57 o 
  -3   8   2      102.96       86.04     19.44 o 
  -2   8   2       54.70       67.04     13.08 o 
  -1   8   2     1124.19     1181.01     33.10 o 
   0   8   2     1234.00     1273.97     33.80 o 
   1   8   2    10486.14    10955.36    173.84 o 
   2   8   2     8649.76     9038.64    100.68 o 
   3   8   2      971.70      907.40     34.19 o 
   4   8   2     2037.19     2250.72     36.72 o 
   5   8   2     3844.04     4225.25     90.34 o 
   6   8   2      197.35      198.12     30.09 o 
   7   8   2       92.34      114.51     63.65 o 
   8   8   2     1346.83     1428.15    106.29 o 
   9   8   2      171.51      131.38     52.55 o 
  10   8   2      245.08      184.96     59.11 o 
  11   8   2      160.44      124.25     36.03 o 
  -6   9   2      245.98      281.74     86.39 o 
  -5   9   2      359.18      405.24     47.74 o 
  -4   9   2      228.54      193.23     36.22 o 
  -3   9   2      681.44      730.31     65.53 o 
  -2   9   2     2303.54     2290.82    145.80 o 
  -1   9   2        5.99       10.62      5.15 o 
   0   9   2      572.94      545.50     32.90 o 
   1   9   2      665.15      860.45     73.92 o 
   2   9   2       84.76       76.95     13.57 o 
   3   9   2      285.62      300.76     23.78 o 
   4   9   2       29.26       41.49      5.51 o 
   5   9   2       21.10       53.28      9.19 o 
   6   9   2        6.60        6.70      9.76 o 
   7   9   2     6572.53     7174.84    221.78 o 
   8   9   2     1490.09     1624.40    216.77 o 
   9   9   2      251.90      225.18    104.67 o 
  10   9   2     1651.88     1864.33     70.65 o 
  11   9   2      314.13      280.29     34.69 o 
  12   9   2       28.36       21.82     11.69 o 
  -5  10   2        1.36        2.95     10.91 o 
  -4  10   2        6.11        6.77      6.47 o 
  -3  10   2      290.35      277.12     58.29 o 
  -2  10   2       21.20       15.12      8.23 o 
  -1  10   2      250.12      370.21     54.68 o 
   0  10   2      771.43      784.22     59.90 o 
   1  10   2       79.41       79.10     11.92 o 
   2  10   2     2855.56     2976.98     60.52 o 
   3  10   2       50.24       46.34     10.41 o 
   4  10   2       97.61      117.13     15.49 o 
   5  10   2       10.97       16.20     18.09 o 
   6  10   2      692.63      822.87    130.71 o 
   7  10   2     3130.04     3521.81    163.53 o 
   8  10   2        0.29       29.76     10.70 o 
   9  10   2        0.06       13.22      8.44 o 
  10  10   2       17.84       20.82     14.10 o 
  11  10   2      678.68      636.88     59.91 o 
  12  10   2      238.84      155.39     44.13 o 
  -3  11   2        1.66        8.35      7.78 o 
  -2  11   2      594.29      561.82     71.52 o 
  -1  11   2      241.67      260.39     52.70 o 
   0  11   2      672.93      784.25     47.91 o 
   1  11   2       49.15       68.37     20.62 o 
   2  11   2        3.76        9.25      7.10 o 
   3  11   2       59.39       49.67     17.35 o 
   4  11   2       69.44       72.07     11.95 o 
   5  11   2      235.59      250.05     28.39 o 
   6  11   2      632.00      741.46     78.45 o 
   7  11   2      767.58      880.34    155.85 o 
   8  11   2      603.33      725.41    138.23 o 
   9  11   2       78.33       72.17     27.97 o 
  10  11   2       61.62       34.85     13.18 o 
  11  11   2        1.65        5.23      6.72 o 
  -2  12   2       17.73       10.72      6.51 o 
  -1  12   2      142.52      110.07     23.52 o 
   0  12   2      212.33      226.57     37.77 o 
   1  12   2     1486.23     1589.67    141.18 o 
   2  12   2      604.39      571.45     76.66 o 
   3  12   2      342.60      283.95     44.64 o 
   4  12   2      251.46      229.06     28.65 o 
   5  12   2      560.82      543.97     59.03 o 
   6  12   2      121.80      106.83     18.90 o 
   7  12   2      208.63      141.83     54.03 o 
   8  12   2       23.54       28.77     11.69 o 
   9  12   2        7.69       10.12      9.13 o 
  10  12   2       46.56       24.34     12.26 o 
  11  12   2        4.91        1.11      6.30 o 
   0  13   2       47.41       17.83      8.81 o 
   1  13   2       12.50       19.79      8.43 o 
   2  13   2       20.63       27.20     21.91 o 
   3  13   2      472.37      447.26     46.75 o 
   4  13   2      209.91      148.24     41.71 o 
   5  13   2       44.28       26.90     15.67 o 
   6  13   2     1686.27     1876.52     65.37 o 
   7  13   2      611.88      645.48     67.44 o 
   8  13   2       70.84       26.71     20.86 o 
   9  13   2        1.47        8.10      8.90 o 
  10  13   2      241.52      249.04     45.89 o 
   2  14   2       61.54       26.43     12.51 o 
   3  14   2      425.83      415.51     31.56 o 
   4  14   2        0.19        8.94      5.16 o 
   5  14   2       39.80       38.02     16.66 o 
   6  14   2     1346.45     1517.41    104.54 o 
   7  14   2       39.02       12.53     15.21 o 
   8  14   2       31.34        4.51      7.72 o 
  -8 -13   3      342.47      319.64     54.67 o 
  -7 -13   3       24.65       12.57      9.74 o 
  -6 -13   3      159.22      139.50     57.16 o 
  -5 -13   3      820.05      755.67    107.21 o 
  -4 -13   3      224.76      191.10     39.29 o 
  -3 -13   3      937.06      937.85     48.35 o 
  -2 -13   3      220.88      181.79     44.89 o 
  -1 -13   3      147.92       71.27     25.60 o 
  -9 -12   3      236.61      154.85     37.10 o 
  -8 -12   3       43.96       19.03     14.86 o 
  -7 -12   3       77.47       38.67     18.84 o 
  -6 -12   3      370.86      399.69     95.29 o 
  -5 -12   3        3.42        3.88      8.18 o 
  -4 -12   3      104.45       75.53     16.41 o 
  -3 -12   3       13.27        6.69      7.38 o 
  -2 -12   3       41.21       33.78     15.29 o 
  -1 -12   3       93.71      100.38     43.19 o 
   0 -12   3       34.94       12.83      6.40 o 
   1 -12   3      263.61      236.87     23.11 o 
 -10 -11   3       29.90       16.05     10.39 o 
  -9 -11   3        4.40        2.60      5.23 o 
  -8 -11   3      639.96      706.04    110.38 o 
  -7 -11   3       14.31       20.14     18.72 o 
  -6 -11   3        4.64        9.79      4.17 o 
  -5 -11   3      312.58      270.28     40.85 o 
  -4 -11   3      984.59     1025.44     37.43 o 
  -3 -11   3       29.51       26.42      8.77 o 
  -2 -11   3      159.75      117.81     25.14 o 
  -1 -11   3     1673.40     2096.69     81.80 o 
   0 -11   3      680.77      730.72     40.06 o 
   1 -11   3      155.24      222.86     55.90 o 
   2 -11   3      518.27      470.05     72.29 o 
   3 -11   3       92.17      108.32     50.19 o 
 -11 -10   3      350.80      309.21     51.39 o 
 -10 -10   3        3.07        2.90      3.94 o 
  -9 -10   3       94.69       87.76     36.49 o 
  -8 -10   3     1068.16     1203.88     80.89 o 
  -7 -10   3      311.29      325.57     68.09 o 
  -6 -10   3       23.70       12.08      5.63 o 
  -5 -10   3     1839.33     2028.10     51.63 o 
  -4 -10   3        7.61       12.44     10.05 o 
  -3 -10   3      300.20      257.38     33.60 o 
  -2 -10   3      372.92      367.29     47.84 o 
  -1 -10   3       84.92       58.19     11.01 o 
   0 -10   3        1.92       13.95      5.56 o 
   1 -10   3      707.77      725.12     75.37 o 
   2 -10   3        2.37       17.15      8.48 o 
   3 -10   3      212.32      193.68     38.13 o 
   4 -10   3       53.19       54.49     34.65 o 
 -11  -9   3      233.49      189.39     37.79 o 
 -10  -9   3       76.50       49.48     25.87 o 
  -9  -9   3       86.48       76.30     38.51 o 
  -8  -9   3      101.67       91.97     25.48 o 
  -7  -9   3        3.98       84.21     33.09 o 
  -6  -9   3     1123.67     1234.86     56.83 o 
  -5  -9   3      212.33      197.40     31.47 o 
  -4  -9   3       78.27       79.89     16.63 o 
  -3  -9   3      988.54     1057.38     47.01 o 
  -2  -9   3     1228.24     1268.85     52.67 o 
  -1  -9   3      493.99      464.26     45.78 o 
   0  -9   3      965.29     1065.92     88.09 o 
   1  -9   3      399.20      450.70     79.87 o 
   2  -9   3      221.70      207.67     44.85 o 
   3  -9   3      201.95      218.36     51.27 o 
   4  -9   3       33.56       57.29     28.24 o 
   5  -9   3       27.15       16.16      7.64 o 
 -11  -8   3       18.09        6.46      6.65 o 
 -10  -8   3      112.08       61.78     31.52 o 
  -9  -8   3     1010.43      893.27    163.81 o 
  -8  -8   3       37.85       12.31     11.81 o 
  -7  -8   3      899.69      880.23     59.47 o 
  -6  -8   3      550.73      531.28     32.51 o 
  -5  -8   3      280.53      271.54     23.70 o 
  -4  -8   3      545.05      572.54     38.10 o 
  -3  -8   3      113.49      106.89     12.47 o 
  -2  -8   3     1566.59     1645.67     33.43 o 
  -1  -8   3     1062.35     1064.18     33.12 o 
   0  -8   3        9.32       12.43      5.24 o 
   1  -8   3      198.84      227.14     24.88 o 
   2  -8   3      304.65      293.08     38.71 o 
   3  -8   3       52.12       53.18     18.53 o 
   4  -8   3      502.27      425.47     67.06 o 
   5  -8   3       64.30       82.36     35.27 o 
   6  -8   3     1284.07     1350.91     67.90 o 
 -10  -7   3       20.12        8.26      7.43 o 
  -9  -7   3        6.87        3.44      2.03 o 
  -8  -7   3      342.08      344.38     20.53 o 
  -7  -7   3       47.25       50.34     11.18 o 
  -6  -7   3       24.57       19.55      3.98 o 
  -5  -7   3     1641.28     1761.13     34.71 o 
  -4  -7   3       90.70       61.74     57.04 o 
  -3  -7   3        2.01       23.54      8.34 o 
  -2  -7   3     7259.51     7508.64    123.68 o 
  -1  -7   3     2630.71     2827.85     42.66 o 
   0  -7   3      372.94      385.52     24.04 o 
   1  -7   3     1687.28     1764.14     36.99 o 
   2  -7   3        5.46       10.00      5.46 o 
   3  -7   3      135.79      146.06     24.93 o 
   4  -7   3       78.58       69.76     16.63 o 
   5  -7   3       67.36       37.84     14.21 o 
   6  -7   3       37.72       80.04     60.98 o 
   7  -7   3        0.90       31.10     17.84 o 
 -11  -6   3      347.37      332.21     53.61 o 
 -10  -6   3        1.23        1.11      2.01 o 
  -9  -6   3     2730.99     3101.36     61.56 o 
  -8  -6   3      594.32      704.56     48.78 o 
  -7  -6   3     2276.55     2220.51     44.78 o 
  -6  -6   3      817.65      975.19     40.31 o 
  -5  -6   3     1902.24     1935.69     33.09 o 
  -4  -6   3      178.99      177.89     15.13 o 
  -3  -6   3     1660.33     1713.93     27.33 o 
  -2  -6   3      638.70      579.11     25.03 o 
  -1  -6   3      640.11      559.26     19.19 o 
   0  -6   3      454.12      369.30     25.10 o 
   1  -6   3       10.01       21.38      7.84 o 
   2  -6   3      236.55      275.05     29.48 o 
   3  -6   3     1165.70     1129.99     33.45 o 
   4  -6   3      898.47      833.68     47.87 o 
   5  -6   3     1697.69     1692.95     66.56 o 
   6  -6   3      299.87      273.80     43.68 o 
   7  -6   3      393.57      414.78     51.51 o 
   8  -6   3       19.55       13.30     13.91 o 
 -11  -5   3      426.66      411.49     53.22 o 
 -10  -5   3        3.72        1.87      1.84 o 
  -9  -5   3      191.42      155.54     20.91 o 
  -8  -5   3       17.61       26.11      5.07 o 
  -7  -5   3      247.52      375.08     59.73 o 
  -6  -5   3      380.72      471.21     19.60 o 
  -5  -5   3      437.02      400.49     16.65 o 
  -4  -5   3      147.51      225.71     21.34 o 
  -3  -5   3    13389.27    13119.47     80.43 o 
  -2  -5   3     4408.69     4261.86     29.30 o 
  -1  -5   3      834.86      805.12     18.18 o 
   0  -5   3    13584.52    14045.47     70.57 o 
   1  -5   3      895.80      805.98     25.01 o 
   2  -5   3      489.23      578.25     20.12 o 
   3  -5   3      550.89      487.17     22.36 o 
   4  -5   3      372.29      437.82     44.44 o 
   5  -5   3        1.58        5.62      4.17 o 
   6  -5   3      153.31      155.74     24.15 o 
   7  -5   3      557.26      539.53     83.78 o 
   8  -5   3        1.48       23.04     15.17 o 
   9  -5   3      292.39      318.96     76.11 o 
 -12  -4   3        1.89       18.45     10.89 o 
 -11  -4   3      122.30      137.66     29.00 o 
 -10  -4   3     1328.85     1409.37     56.04 o 
  -9  -4   3       30.40       24.40      7.17 o 
  -8  -4   3     1611.73     1591.99     55.55 o 
  -7  -4   3     1705.25     1683.46     35.86 o 
  -6  -4   3     1361.70     1399.11     28.97 o 
  -5  -4   3     1713.73     2020.72     59.77 o 
  -4  -4   3    16266.39    15568.28    126.54 o 
  -3  -4   3      690.95      769.26     17.48 o 
  -2  -4   3     1927.55     1696.06     28.92 o 
  -1  -4   3      252.19      269.50     15.25 o 
   0  -4   3      825.26      675.71     15.21 o 
   1  -4   3     1925.53     2280.43     32.21 o 
   2  -4   3      437.88      477.81     21.20 o 
   3  -4   3      617.03      498.34     18.54 o 
   4  -4   3       11.13       15.66      4.37 o 
   5  -4   3      955.76      842.09     23.83 o 
   6  -4   3     1921.57     1945.98     57.14 o 
   7  -4   3      349.40      321.14     38.98 o 
   8  -4   3        6.31        7.60      3.29 o 
   9  -4   3     1063.00     1204.72    111.22 o 
 -12  -3   3       63.15       40.58     14.37 o 
 -11  -3   3      490.69      598.29     79.47 o 
 -10  -3   3       85.36       72.29     18.80 o 
  -9  -3   3      160.68      161.88     20.38 o 
  -8  -3   3     1063.40      985.71     37.87 o 
  -7  -3   3       47.19       34.31      5.04 o 
  -6  -3   3       39.84       64.63     11.50 o 
  -5  -3   3       54.58       29.72      8.00 o 
  -4  -3   3     3384.98     3267.44     35.66 o 
  -3  -3   3     1608.30     1528.22     22.87 o 
  -2  -3   3     3357.83     3136.62     37.79 o 
  -1  -3   3     2653.48     2719.00     40.85 o 
   0  -3   3     2293.88     2481.49     34.19 o 
   1  -3   3     3240.10     2906.34     40.02 o 
   2  -3   3     3014.16     3087.08     39.09 o 
   3  -3   3     5106.27     4780.49     37.13 o 
   4  -3   3     6069.62     5660.07     50.84 o 
   5  -3   3     2476.79     2779.09     37.71 o 
   6  -3   3       30.79       28.68      5.51 o 
   7  -3   3      721.78      726.98     46.25 o 
   8  -3   3      346.13      326.07     60.52 o 
   9  -3   3        2.00       17.00     11.27 o 
  10  -3   3       32.84       42.03     27.62 o 
 -11  -2   3       10.10       14.82     12.42 o 
 -10  -2   3       28.75       56.62     24.07 o 
  -9  -2   3     1778.60     1903.51    181.96 o 
  -8  -2   3      147.55      179.03     31.04 o 
  -7  -2   3       99.06       78.45      7.33 o 
  -6  -2   3     6671.39     6816.63     68.90 o 
  -5  -2   3     4850.18     4970.04     46.30 o 
  -4  -2   3      877.57     1060.49     19.87 o 
  -3  -2   3     8972.47     8105.78     50.77 o 
  -2  -2   3       61.57       61.19      8.76 o 
   0  -2   3     1155.18     1034.64     19.70 o 
   1  -2   3    35283.61    35858.02    130.52 o 
   2  -2   3     2117.68     2231.26     32.61 o 
   3  -2   3     1178.66     1075.13     21.74 o 
   4  -2   3     1313.45     1187.82     24.52 o 
   5  -2   3      847.11      740.74     24.70 o 
   6  -2   3     1213.98     1162.41     25.58 o 
   7  -2   3      273.30      237.54     20.92 o 
   8  -2   3     1152.80     1241.17     82.43 o 
   9  -2   3      909.93      971.35    126.96 o 
  10  -2   3      422.10      451.00     72.06 o 
 -11  -1   3      285.65      315.17     46.57 o 
 -10  -1   3      130.85      180.19     39.81 o 
  -9  -1   3      179.04      148.57     41.07 o 
  -8  -1   3       97.25      134.28     21.66 o 
  -7  -1   3      847.46      900.37     63.94 o 
  -6  -1   3      204.61      189.01      5.32 o 
  -5  -1   3        1.37        5.87      4.09 o 
  -4  -1   3    18158.83    17825.39     68.72 o 
  -3  -1   3      289.69      407.58     14.41 o 
  -2  -1   3     2541.11     2822.96     53.07 o 
  -1  -1   3     4295.52     4195.21     35.85 o 
   0  -1   3     3005.69     3193.15     28.71 o 
   1  -1   3     5192.66     4823.88     55.67 o 
   2  -1   3     7544.37     7108.53     44.95 o 
   3  -1   3     1252.63     1172.66     25.28 o 
   4  -1   3      147.04      156.14     12.69 o 
   5  -1   3     1376.11     1801.49     27.50 o 
   6  -1   3       25.32       62.68      8.03 o 
   7  -1   3       16.23       48.56     12.99 o 
   8  -1   3      963.17      969.82    163.03 o 
   9  -1   3       93.09      152.03     47.07 o 
  10  -1   3        5.91       29.19     21.82 o 
  11  -1   3       66.51       65.18     35.42 o 
 -11   0   3     1018.96     1392.93    189.05 o 
 -10   0   3       11.83       27.39     19.26 o 
  -9   0   3      751.43      891.34    156.19 o 
  -8   0   3       86.72      119.19     25.26 o 
  -7   0   3      255.80      296.65     34.86 o 
  -6   0   3       94.82      131.27     16.28 o 
  -5   0   3     2543.14     2550.02     52.05 o 
  -4   0   3     4243.28     4321.37     61.29 o 
  -3   0   3      674.70      707.93     15.30 o 
  -2   0   3      117.81      119.26     16.25 o 
  -1   0   3      112.91      127.78      8.56 o 
   0   0   3       32.10       40.12      9.25 o 
   1   0   3     7305.08     6105.23     68.23 o 
   2   0   3     5691.74     5812.14     94.64 o 
   3   0   3      548.31      541.10     12.15 o 
   4   0   3     3418.89     2845.79     32.70 o 
   5   0   3      411.23      389.22     24.45 o 
   6   0   3     1555.89     1545.36     40.18 o 
   7   0   3       14.96       92.16     12.69 o 
   8   0   3     1572.14     1766.79     60.50 o 
   9   0   3     1037.18     1177.90    107.36 o 
  10   0   3      106.55      150.27     51.27 o 
  11   0   3      250.70      201.35     49.90 o 
 -11   1   3        0.73       48.22     19.26 o 
 -10   1   3      404.39      460.59     77.68 o 
  -9   1   3      362.20      354.30     98.58 o 
  -8   1   3      196.56      177.24     46.12 o 
  -7   1   3       20.44       12.23     13.93 o 
  -6   1   3      736.37      875.60     42.51 o 
  -5   1   3      515.69      554.08     40.34 o 
  -4   1   3      257.27      340.05     15.77 o 
  -3   1   3     2868.25     2479.62     39.87 o 
  -2   1   3      835.28      800.89     18.73 o 
  -1   1   3     5133.31     5176.99     87.76 o 
   0   1   3     3724.60     3625.12     61.36 o 
   1   1   3     8966.74     9043.36     98.00 o 
   2   1   3     2402.29     2468.10     31.34 o 
   3   1   3    17030.86    16294.60    116.00 o 
   4   1   3      113.93      114.42      9.25 o 
   5   1   3      460.87      558.79     22.66 o 
   6   1   3        2.37       23.27      7.30 o 
   7   1   3       83.15      109.23      9.05 o 
   8   1   3       13.74       16.90      7.04 o 
   9   1   3      244.07      221.33     54.69 o 
  10   1   3      169.24      139.08     46.88 o 
  11   1   3     1541.22     1862.00     90.09 o 
  12   1   3      115.96      124.14     33.43 o 
 -10   2   3      522.70      676.43     98.73 o 
  -9   2   3        9.56       16.39     10.01 o 
  -8   2   3      764.83     1077.15     67.02 o 
  -7   2   3     1274.21     1315.45    105.11 o 
  -6   2   3     8495.30     8628.64    163.51 o 
  -5   2   3      137.87      144.01     23.03 o 
  -4   2   3     2959.96     2779.95     31.47 o 
  -3   2   3     1323.67     1242.43     22.33 o 
  -2   2   3     2245.30     1884.60     38.49 o 
  -1   2   3     1713.94     1567.89     33.76 o 
   0   2   3      401.24      358.03     10.43 o 
   1   2   3     3190.47     2749.03     29.00 o 
   2   2   3     6633.44     5907.91     65.44 o 
   3   2   3      367.08      381.76     12.27 o 
   4   2   3     8899.10     8320.04     52.35 o 
   5   2   3      634.99      773.77     16.79 o 
   6   2   3     2103.49     2073.33     29.49 o 
   7   2   3    12281.58    12176.93     56.43 o 
   8   2   3      121.35      116.67     11.04 o 
   9   2   3     1806.59     1909.89     48.25 o 
  10   2   3      287.68      332.34    125.49 o 
  11   2   3       10.41       41.65     21.05 o 
  12   2   3        7.53       31.33     16.16 o 
 -10   3   3       53.36       68.51     27.47 o 
  -9   3   3       20.31       41.91     22.77 o 
  -8   3   3      661.70      802.09    109.58 o 
  -7   3   3      854.38     1020.18    132.39 o 
  -6   3   3     1475.85     1410.57     95.10 o 
  -5   3   3      125.99      124.99     10.57 o 
  -4   3   3     4769.07     4642.80     50.79 o 
  -3   3   3      762.72      682.48     23.00 o 
  -2   3   3        4.01        8.45      9.87 o 
  -1   3   3     7838.66     7212.41     74.93 o 
   0   3   3     2214.19     2214.65     31.28 o 
   1   3   3      512.27      509.61     12.35 o 
   2   3   3      183.72      120.28     19.31 o 
   3   3   3      350.11      375.50     12.44 o 
   4   3   3    13511.76    13632.57     83.76 o 
   5   3   3     4684.90     4151.29     38.28 o 
   6   3   3     3567.60     3958.80     41.59 o 
   7   3   3      129.37      144.15     27.55 o 
   8   3   3      236.39      237.73     18.13 o 
   9   3   3      913.29      944.28     39.48 o 
  10   3   3       93.93       72.96     13.55 o 
  11   3   3       54.49       27.93      9.38 o 
  12   3   3      289.85      359.34     60.44 o 
  -9   4   3        3.97       10.39     13.83 o 
  -8   4   3     1867.41     1998.40    157.34 o 
  -7   4   3      495.35      585.99    142.78 o 
  -6   4   3     2819.19     3166.11     87.25 o 
  -5   4   3     2921.85     2918.28     53.14 o 
  -4   4   3        6.70       11.96      6.18 o 
  -3   4   3      163.43      180.84     21.98 o 
  -2   4   3     1159.01     1068.31     19.50 o 
  -1   4   3     4169.89     3933.46     42.57 o 
   0   4   3       88.98      111.98     13.03 o 
   1   4   3     1969.86     1812.44     30.93 o 
   2   4   3     3364.69     3639.49     52.48 o 
   3   4   3     2737.49     2527.14     33.54 o 
   4   4   3       76.88      123.04      9.64 o 
   5   4   3     7824.18     7867.66     51.46 o 
   6   4   3     1743.99     1629.75     42.67 o 
   7   4   3     3392.82     3282.93     40.64 o 
   8   4   3     1756.98     1788.19     40.11 o 
   9   4   3      104.97      135.70     16.47 o 
  10   4   3      616.53      597.86     44.53 o 
  11   4   3      394.69      418.18     94.03 o 
  12   4   3      530.60      598.37     92.61 o 
  -9   5   3      247.74      250.11     60.21 o 
  -8   5   3       12.46       36.41     21.43 o 
  -7   5   3       30.23       20.57     15.51 o 
  -6   5   3      128.58      107.85     13.62 o 
  -5   5   3       41.88       39.08     13.81 o 
  -4   5   3        6.94       20.32      5.94 o 
  -3   5   3       13.22       14.26      5.50 o 
  -2   5   3     3971.24     3905.81     40.98 o 
  -1   5   3     1628.15     1491.63     24.59 o 
   0   5   3     9892.18    10439.87     53.42 o 
   1   5   3    11435.96    11035.61    101.38 o 
   2   5   3     1586.14     1552.68     27.54 o 
   3   5   3      594.85      464.96     14.67 o 
   4   5   3      124.57      124.14      8.96 o 
   5   5   3      908.11      774.96     33.47 o 
   6   5   3      795.97      764.40     17.20 o 
   8   5   3     1560.16     1794.88     46.47 o 
   9   5   3       20.23       36.77      5.04 o 
  10   5   3      257.74      256.72     27.12 o 
  11   5   3       89.97       50.37     12.47 o 
  12   5   3      152.72      168.46     39.74 o 
  -8   6   3       23.12       35.65     18.57 o 
  -7   6   3     1089.90     1275.10    153.33 o 
  -6   6   3      783.61      786.02     62.43 o 
  -5   6   3      583.69      606.75     69.52 o 
  -4   6   3      187.45      195.98     21.34 o 
  -3   6   3      417.42      380.52     14.30 o 
  -2   6   3     2485.83     2355.28     38.37 o 
  -1   6   3      810.48      774.57     25.53 o 
   0   6   3      511.21      475.89     19.40 o 
   1   6   3     1277.26     1444.78     28.39 o 
   2   6   3       52.53      123.94      8.90 o 
   3   6   3       16.73       24.31      5.15 o 
   4   6   3      116.86      162.44     10.26 o 
   5   6   3     3046.51     2836.65     49.71 o 
   6   6   3      702.93      777.78     46.73 o 
   7   6   3     1392.46     1370.95     55.97 o 
   8   6   3        0.63       76.36     10.18 o 
   9   6   3      523.89      543.18     46.89 o 
  10   6   3     3586.82     3852.46    115.93 o 
  11   6   3      110.62       56.37     14.70 o 
  12   6   3      270.54      164.14     42.91 o 
  -7   7   3       51.57       74.12     32.40 o 
  -6   7   3        2.46       10.28     18.22 o 
  -5   7   3      720.62      783.23     88.94 o 
  -4   7   3      263.80      246.88     32.71 o 
  -3   7   3     2848.16     2958.49     59.36 o 
  -2   7   3     1504.16     1501.71     43.53 o 
  -1   7   3     1466.32     1922.12     43.80 o 
   0   7   3       80.89      156.88     19.16 o 
   1   7   3     3408.09     3579.00     39.63 o 
   2   7   3      608.33      718.57     22.76 o 
   3   7   3     8466.13     8767.66     68.52 o 
   4   7   3      640.31      708.11     19.81 o 
   5   7   3     3400.81     3694.05     81.95 o 
   6   7   3     1210.99     1520.09     98.71 o 
   7   7   3      339.17      373.47     41.92 o 
   8   7   3      700.62      727.47     71.56 o 
   9   7   3      523.91      493.07     84.29 o 
  10   7   3       35.08       26.19      6.26 o 
  11   7   3       75.17       40.39     22.77 o 
  -6   8   3      174.33      133.11     48.94 o 
  -5   8   3      236.93      239.19     27.57 o 
  -4   8   3       17.26        7.79      6.13 o 
  -3   8   3       21.38       22.73     11.41 o 
  -2   8   3      394.48      369.23     31.95 o 
  -1   8   3       35.04       26.52      5.78 o 
   0   8   3       63.94       71.57      8.73 o 
   1   8   3      343.88      441.81     32.42 o 
   2   8   3      272.66      369.35     16.53 o 
   3   8   3      384.42      397.23     21.82 o 
   4   8   3        6.55       19.71      5.03 o 
   5   8   3     1129.22     1064.26     58.04 o 
   6   8   3      524.80      618.84     59.66 o 
   7   8   3     2852.72     3053.02     83.48 o 
   8   8   3      946.85     1007.36    153.88 o 
   9   8   3      824.53      879.80    109.43 o 
  10   8   3        6.09        9.09      8.79 o 
  11   8   3      516.04      519.24    103.58 o 
  -6   9   3      361.03      361.71    107.13 o 
  -5   9   3      491.74      421.46     68.18 o 
  -4   9   3      152.79      163.93     65.24 o 
  -3   9   3      674.26      601.50     73.49 o 
  -2   9   3       82.94       70.09     21.21 o 
  -1   9   3     2121.26     2070.01    105.80 o 
   0   9   3      746.65      715.96     38.58 o 
   1   9   3      697.21      723.43     42.53 o 
   2   9   3       82.54       71.72     11.45 o 
   3   9   3     2463.33     2405.92     45.46 o 
   4   9   3     3814.87     4028.56     70.20 o 
   5   9   3     2311.65     2307.84     35.06 o 
   6   9   3      476.68      442.75    110.00 o 
   7   9   3       60.33       59.68     27.89 o 
   8   9   3       54.21       53.89     25.14 o 
   9   9   3        3.41       12.70      4.56 o 
  10   9   3       26.92       37.56     21.74 o 
  11   9   3       16.23       19.75      7.79 o 
  12   9   3        0.78        3.82      6.11 o 
  -5  10   3       14.82       48.37     28.73 o 
  -4  10   3      562.63      619.44     38.81 o 
  -3  10   3      378.13      290.66     62.01 o 
  -2  10   3      671.06      692.42     96.31 o 
  -1  10   3     1215.55     1245.19     54.95 o 
   0  10   3       20.85       29.63     15.39 o 
   1  10   3      107.91      110.79     18.05 o 
   2  10   3      134.33      132.42     18.48 o 
   3  10   3     1960.30     2030.98     43.84 o 
   4  10   3        0.70        6.46      5.23 o 
   5  10   3      170.96      183.19     22.56 o 
   6  10   3     1546.43     1853.56    167.08 o 
   7  10   3      333.10      468.96    102.74 o 
   8  10   3       23.19       18.19     11.58 o 
   9  10   3     2286.83     2655.65    110.08 o 
  10  10   3      756.50      901.16     65.56 o 
  11  10   3      662.22      644.29     61.82 o 
  12  10   3      903.44      965.69     45.66 o 
  -3  11   3       12.20       14.35     11.02 o 
  -2  11   3      237.52      271.19     32.32 o 
  -1  11   3      315.75      338.59     66.53 o 
   0  11   3      353.11      376.44     41.89 o 
   1  11   3     2510.78     2635.19    164.64 o 
   2  11   3     5593.53     6106.12     81.54 o 
   3  11   3        1.53        7.31      5.96 o 
   4  11   3     3970.57     4203.71     81.80 o 
   5  11   3      145.13      199.02     28.65 o 
   6  11   3      302.90      338.28     48.47 o 
   7  11   3       17.31       15.44     17.42 o 
   8  11   3       58.05       41.15     23.34 o 
   9  11   3      334.17      398.47     94.22 o 
  10  11   3      166.44      138.31     39.62 o 
  11  11   3       43.41       27.51     12.76 o 
  -2  12   3      170.85      158.71     38.48 o 
  -1  12   3       33.19       23.47     10.63 o 
   0  12   3      108.20      127.88     39.26 o 
   1  12   3      279.32      315.35     60.04 o 
   2  12   3      219.79      177.84     34.73 o 
   3  12   3       63.02       44.29     11.34 o 
   4  12   3       74.78       46.28     12.73 o 
   5  12   3        1.54        6.71      6.94 o 
   6  12   3       91.30       76.32     13.10 o 
   7  12   3      494.56      509.23    111.60 o 
   8  12   3     1205.11     1470.99    110.11 o 
   9  12   3       22.30       12.65     10.24 o 
  10  12   3      508.18      495.97     54.52 o 
  11  12   3      623.69      634.01     46.65 o 
   0  13   3      323.62      252.40     43.01 o 
   1  13   3       56.74       69.92     27.36 o 
   2  13   3      946.64      763.66     75.67 o 
   3  13   3      120.37      104.41     33.22 o 
   4  13   3        6.37        6.59      6.39 o 
   5  13   3        2.37        5.60      4.52 o 
   6  13   3      950.84      987.05     80.81 o 
   7  13   3      942.70      997.52     50.93 o 
   8  13   3        1.18       16.31     14.17 o 
   9  13   3       54.75       17.16     14.10 o 
  10  13   3        0.46        6.23      8.90 o 
   2  14   3       48.05       43.95     21.82 o 
   3  14   3        0.73        8.54      6.30 o 
   4  14   3      104.68       70.57     22.20 o 
   5  14   3       16.94        7.34     11.81 o 
   6  14   3       82.94       42.26     24.53 o 
   7  14   3       68.84       42.49     19.26 o 
   8  14   3      198.50      142.48     44.24 o 
   9  14   3      253.32      213.85     58.04 o 
  -7 -13   4      549.45      423.99     84.74 o 
  -6 -13   4        1.65        3.40      7.45 o 
  -5 -13   4       77.51       46.35     20.52 o 
  -4 -13   4        1.54        7.30      7.06 o 
  -3 -13   4        8.65        4.73      4.98 o 
  -2 -13   4       12.65       15.92      7.83 o 
  -1 -13   4        5.59        4.78      6.46 o 
  -9 -12   4        0.66        4.62      4.74 o 
  -8 -12   4      269.86      254.39     64.69 o 
  -7 -12   4        5.41       17.19     10.93 o 
  -6 -12   4       73.40       43.94     11.96 o 
  -5 -12   4        4.71       21.89      7.83 o 
  -4 -12   4     1280.29     1351.82     49.94 o 
  -3 -12   4     1200.12     1303.98     48.99 o 
  -2 -12   4      714.70      784.27     40.27 o 
  -1 -12   4      596.81      684.35    124.73 o 
   0 -12   4       23.49       17.91      6.03 o 
   1 -12   4        2.13        6.57     10.12 o 
 -10 -11   4      447.29      381.73     30.53 o 
  -9 -11   4      184.20      143.05     22.62 o 
  -8 -11   4     1550.38     1758.54     67.89 o 
  -7 -11   4        5.14       10.16      5.65 o 
  -6 -11   4      229.14      195.81     43.36 o 
  -5 -11   4      220.15      161.87     31.91 o 
  -4 -11   4      435.14      389.30     51.47 o 
  -3 -11   4      108.96       77.93     20.02 o 
  -2 -11   4       82.79       57.28     15.98 o 
  -1 -11   4      591.12      601.95     89.34 o 
   0 -11   4       53.79       37.94     30.93 o 
   1 -11   4       93.41       94.18     25.58 o 
   2 -11   4      241.15      204.14     42.79 o 
   3 -11   4       62.96       37.16     24.78 o 
 -10 -10   4        9.81        3.82      2.75 o 
  -9 -10   4        9.46       20.10      9.28 o 
  -8 -10   4       38.17       26.36     17.00 o 
  -7 -10   4       48.79       22.73      6.58 o 
  -6 -10   4       12.03        7.15      2.91 o 
  -5 -10   4     1028.75     1153.34     37.77 o 
  -4 -10   4      105.48      110.66     20.69 o 
  -3 -10   4     2874.72     3182.21     75.93 o 
  -2 -10   4     2450.83     2768.94     70.38 o 
  -1 -10   4       27.11       32.84      8.40 o 
   0 -10   4       48.74       62.47     15.32 o 
   1 -10   4     1457.76     1765.68     61.10 o 
   2 -10   4       32.48       60.79     39.37 o 
   3 -10   4      233.14      240.65     40.14 o 
   4 -10   4      378.91      381.86     61.00 o 
 -11  -9   4       73.23       54.18     23.38 o 
 -10  -9   4      486.79      479.89     73.17 o 
  -9  -9   4     2087.45     2525.82     98.46 o 
  -8  -9   4      619.80      687.62    133.96 o 
  -7  -9   4     1058.29     1162.84     29.63 o 
  -6  -9   4      770.46      864.11     50.60 o 
  -5  -9   4      186.62      197.73     26.87 o 
  -4  -9   4     1310.19     1365.76     68.79 o 
  -3  -9   4      745.84      808.51     57.92 o 
  -2  -9   4      420.72      432.57     38.60 o 
  -1  -9   4       17.92       23.23      9.36 o 
   0  -9   4      226.21      242.85     39.68 o 
   1  -9   4      121.55      121.51     29.35 o 
   2  -9   4       39.23       59.97     18.34 o 
   3  -9   4     2302.15     2465.51     81.83 o 
   4  -9   4      141.67      114.37     32.43 o 
   5  -9   4       34.59       20.39     14.82 o 
 -10  -8   4       95.77       61.97     25.10 o 
  -9  -8   4       59.74       32.23     13.14 o 
  -8  -8   4       97.75       69.14     16.53 o 
  -7  -8   4      540.84      559.64     46.31 o 
  -6  -8   4       82.08       79.89     10.08 o 
  -5  -8   4      460.13      498.92     43.49 o 
  -4  -8   4     4106.90     4408.34     58.17 o 
  -3  -8   4      147.36      160.44     14.81 o 
  -2  -8   4     1862.79     2017.88     51.24 o 
  -1  -8   4      536.07      543.83     35.23 o 
   0  -8   4     1938.69     2204.39     73.90 o 
   1  -8   4      124.75      119.10     14.77 o 
   2  -8   4     2482.19     2555.71    145.75 o 
   3  -8   4      291.18      259.01     56.71 o 
   4  -8   4       77.63       50.90     15.62 o 
   5  -8   4        0.91        8.80      8.12 o 
   6  -8   4       23.69       27.41     14.50 o 
 -10  -7   4        5.17        3.80      2.23 o 
  -9  -7   4      270.90      222.09     47.07 o 
  -8  -7   4      370.27      332.82     33.10 o 
  -7  -7   4     1829.72     1839.83     31.50 o 
  -6  -7   4       76.00       81.32     10.58 o 
  -5  -7   4     6284.41     6437.84     86.49 o 
  -4  -7   4      251.81      265.24     22.74 o 
  -3  -7   4       66.84       84.65      9.40 o 
  -2  -7   4     2322.04     2480.49     34.18 o 
  -1  -7   4      337.48      384.66     23.68 o 
   0  -7   4       66.54       63.75      8.49 o 
   1  -7   4       16.67       42.08      9.67 o 
   2  -7   4      231.97      199.80     21.45 o 
   3  -7   4      217.36      189.41     23.23 o 
   4  -7   4      614.25      522.51     76.30 o 
   5  -7   4      177.10      133.20     34.57 o 
   6  -7   4     1312.37     1491.84     56.56 o 
   7  -7   4      100.75       75.66     17.22 o 
 -11  -6   4        4.82       15.47     10.09 o 
 -10  -6   4      144.97       98.61     21.64 o 
  -9  -6   4       33.30       16.89      5.70 o 
  -8  -6   4      333.22      269.12     26.05 o 
  -7  -6   4       66.64       63.83      8.72 o 
  -6  -6   4      534.52      674.42     34.05 o 
  -5  -6   4        2.71       24.07     10.70 o 
  -4  -6   4       25.73       51.04      8.17 o 
  -3  -6   4     3416.30     3457.61     36.24 o 
  -2  -6   4      140.16      146.40     15.71 o 
  -1  -6   4     1992.93     1826.39     29.34 o 
   0  -6   4     1819.37     1646.65     31.18 o 
   1  -6   4     4259.17     4360.88     59.61 o 
   2  -6   4     1980.21     1988.66     38.50 o 
   3  -6   4      763.61      861.10     40.30 o 
   4  -6   4       20.33       26.40     14.39 o 
   5  -6   4      134.82      154.51     35.33 o 
   6  -6   4      172.84      182.01     45.37 o 
   7  -6   4        6.73       18.61      9.70 o 
   8  -6   4      311.69      288.62     74.50 o 
 -11  -5   4      688.44      744.32     84.97 o 
 -10  -5   4       51.54       31.84      6.61 o 
  -9  -5   4      748.06      730.67     52.47 o 
  -8  -5   4       19.39       15.20      4.34 o 
  -7  -5   4      916.11      868.75     30.50 o 
  -6  -5   4     3319.18     3187.16     37.34 o 
  -5  -5   4     3495.66     3434.00     37.94 o 
  -4  -5   4      406.10      493.26     21.24 o 
  -3  -5   4     3053.42     3164.56     51.90 o 
  -2  -5   4      141.40      206.85     13.69 o 
  -1  -5   4      756.53      677.41     24.26 o 
   0  -5   4        7.36       13.85      4.73 o 
   1  -5   4       16.14       23.78      5.70 o 
   2  -5   4     2481.61     2370.09     49.91 o 
   3  -5   4       38.05       42.27      6.78 o 
   4  -5   4       50.98       53.40      8.78 o 
   5  -5   4       30.96       31.09      7.29 o 
   6  -5   4     2879.12     2967.28     87.11 o 
   7  -5   4      755.79      835.84     97.05 o 
   8  -5   4      105.58      119.28     36.72 o 
   9  -5   4      371.96      395.37     96.36 o 
 -12  -4   4       18.27       10.39      8.63 o 
 -11  -4   4        3.79       22.89     10.89 o 
 -10  -4   4      197.95      121.84     43.14 o 
  -9  -4   4      178.93      142.80     15.93 o 
  -8  -4   4       34.16       41.96      8.95 o 
  -7  -4   4      503.48      461.54     27.80 o 
  -6  -4   4      581.51      519.38     22.42 o 
  -5  -4   4       93.30      191.26     15.38 o 
  -4  -4   4      515.47      452.76     22.47 o 
  -3  -4   4      336.29      273.00     11.17 o 
  -2  -4   4      518.08      487.55     16.38 o 
  -1  -4   4     9056.17     9112.47     75.38 o 
   0  -4   4        7.75       20.35      4.36 o 
   1  -4   4      203.21      244.46     13.67 o 
   2  -4   4      677.09      564.35     21.60 o 
   3  -4   4       97.42      170.46     14.86 o 
   4  -4   4      518.45      575.58     20.19 o 
   5  -4   4      200.29      161.77     18.77 o 
   7  -4   4      215.42      183.60     50.08 o 
   8  -4   4      217.96      177.86     38.26 o 
   9  -4   4       22.75       56.20     25.71 o 
 -11  -3   4      252.86      253.35     33.93 o 
 -10  -3   4       26.88       17.27      5.71 o 
  -9  -3   4     1223.52     1224.90     40.26 o 
  -8  -3   4     3307.72     3542.72     59.20 o 
  -7  -3   4      774.90      762.27     36.27 o 
  -5  -3   4      730.10      881.43     25.72 o 
  -4  -3   4       65.10       98.54     12.32 o 
  -3  -3   4     1461.36     1403.83     27.32 o 
  -2  -3   4      279.76      286.16     13.84 o 
  -1  -3   4      499.71      472.82     14.04 o 
   0  -3   4        0.66        8.67      3.25 o 
   1  -3   4       68.33       69.78      8.59 o 
   2  -3   4     3455.42     3503.79     46.72 o 
   3  -3   4      137.33      152.60     15.49 o 
   4  -3   4     2641.31     2534.04     36.11 o 
   5  -3   4     4348.61     4686.70     49.21 o 
   6  -3   4        0.49       17.15      5.32 o 
   7  -3   4     1782.64     1797.82     38.95 o 
   8  -3   4       59.52       69.20     27.72 o 
   9  -3   4       30.77       27.78     22.85 o 
  10  -3   4      127.43      171.17     38.09 o 
 -11  -2   4      454.25      564.44     94.33 o 
 -10  -2   4      129.85      123.33     40.31 o 
  -9  -2   4      133.46      104.68     22.32 o 
  -8  -2   4      122.14      120.68     11.22 o 
  -7  -2   4      301.55      297.24     18.50 o 
  -6  -2   4     1270.24     1259.15     24.29 o 
  -5  -2   4       96.62       92.75     11.55 o 
  -4  -2   4      141.39      184.36     24.61 o 
  -3  -2   4     9192.69     8245.54     51.09 o 
  -2  -2   4     7140.32     6688.67     57.02 o 
  -1  -2   4      239.44      261.72     12.96 o 
   1  -2   4     3736.10     3446.12     41.13 o 
   2  -2   4      460.12      467.35     18.98 o 
   3  -2   4      173.55       89.11      9.89 o 
   4  -2   4      202.85      282.95     15.66 o 
   5  -2   4      765.46      766.58     23.87 o 
   6  -2   4      185.66      155.93     14.66 o 
   7  -2   4     1424.39     1679.56     66.32 o 
   8  -2   4       51.62       42.27     18.17 o 
   9  -2   4      328.90      336.03    102.13 o 
  10  -2   4      109.92      107.90     37.52 o 
 -11  -1   4       69.86       94.83     26.97 o 
 -10  -1   4     1753.77     2064.27    142.90 o 
  -9  -1   4        2.89        6.43      6.86 o 
  -8  -1   4      484.74      457.74     66.04 o 
  -7  -1   4     3139.02     3278.29    140.16 o 
  -6  -1   4        6.50        4.83      2.56 o 
  -5  -1   4     1540.07     1565.48     21.49 o 
  -4  -1   4    11494.99    11270.90     50.16 o 
  -3  -1   4     3947.77     3434.45     46.75 o 
  -2  -1   4     1709.59     1321.62     20.58 o 
  -1  -1   4      327.98      438.53     15.77 o 
   0  -1   4      423.01      370.00     11.90 o 
   2  -1   4      470.46      302.61     11.10 o 
   3  -1   4        4.88       21.02      4.10 o 
   4  -1   4      332.81      260.48     10.01 o 
   5  -1   4     2793.55     2366.24     30.12 o 
   6  -1   4     2097.36     2085.41     42.63 o 
   7  -1   4     2338.44     2508.81     34.34 o 
   8  -1   4     1020.48     1061.31     73.61 o 
   9  -1   4      796.77     1005.93    105.61 o 
  10  -1   4      455.61      574.41    127.88 o 
  11  -1   4      132.39      208.12     50.82 o 
 -11   0   4        5.82       30.95     16.12 o 
 -10   0   4      157.30      191.53     55.78 o 
  -9   0   4      117.82      158.52     45.24 o 
  -8   0   4      378.00      348.13     71.89 o 
  -7   0   4     1290.68     1251.29     65.49 o 
  -6   0   4     1293.88     1435.06     58.13 o 
  -5   0   4        4.80       17.33      3.23 o 
  -4   0   4     5779.66     5682.15     30.49 o 
  -3   0   4     8623.43     8590.76     50.82 o 
  -2   0   4    12996.71    11893.61     77.40 o 
  -1   0   4     9485.67     9325.09     52.99 o 
   0   0   4    12357.00    12786.74    139.72 o 
   1   0   4     2753.46     2582.55     47.45 o 
   2   0   4       81.31      108.94      8.37 o 
   3   0   4      868.74      769.56     16.94 o 
   4   0   4        4.23       10.98      5.11 o 
   5   0   4    14093.96    14384.38     83.16 o 
   6   0   4       40.38       26.18      4.94 o 
   7   0   4      687.00      678.74     39.22 o 
   8   0   4        7.34       11.13      4.06 o 
   9   0   4      165.56      163.11     42.03 o 
  10   0   4        1.44       26.48     18.00 o 
  11   0   4      537.46      620.41    109.58 o 
 -10   1   4       82.78       88.83     31.56 o 
  -9   1   4      601.04      557.94    145.57 o 
  -8   1   4      779.17      871.17    144.31 o 
  -7   1   4       74.57       74.87     16.07 o 
  -6   1   4     2293.16     2406.13     67.59 o 
  -5   1   4     4049.02     4099.76     80.12 o 
  -4   1   4       25.56       47.28      6.28 o 
  -3   1   4     2378.07     2248.20     33.69 o 
  -2   1   4     4428.00     3975.84     36.65 o 
  -1   1   4     4675.05     5380.26     46.52 o 
   0   1   4       59.09       77.61      7.95 o 
   2   1   4      822.66      675.85     14.99 o 
   3   1   4      171.51      149.34     11.70 o 
   4   1   4      578.51      514.72     17.18 o 
   5   1   4     2752.45     2583.46     31.65 o 
   6   1   4       15.40       63.54     10.35 o 
   7   1   4     2353.04     2375.55     49.34 o 
   8   1   4     1662.70     1725.41     58.13 o 
   9   1   4       97.92       69.43     10.54 o 
  10   1   4      595.63      659.88    140.37 o 
  11   1   4      578.28      758.07    112.86 o 
  12   1   4        3.38        4.32      9.59 o 
 -10   2   4      383.27      409.74     81.08 o 
  -9   2   4      224.75      229.13     57.46 o 
  -8   2   4      167.03      243.57     61.71 o 
  -7   2   4       35.97       57.66     17.92 o 
  -6   2   4       66.12       81.32     30.99 o 
  -5   2   4        0.20        8.00      4.37 o 
  -4   2   4     6268.20     6370.53     50.26 o 
  -3   2   4     2017.51     1982.77     27.44 o 
  -2   2   4     1343.30     1279.16     21.97 o 
  -1   2   4      735.93      894.61     32.45 o 
   0   2   4    12221.52    12912.87     82.53 o 
   2   2   4     1753.51     1803.16     30.89 o 
   3   2   4    26640.35    25100.71    162.67 o 
   4   2   4     6638.55     6956.64     66.52 o 
   5   2   4      285.07      348.55     39.77 o 
   6   2   4      827.35      807.02     19.78 o 
   7   2   4      521.94      528.65     30.77 o 
   8   2   4     2107.05     2247.88     36.02 o 
   9   2   4       57.70       51.87      7.40 o 
  10   2   4       45.79       24.78      9.90 o 
  11   2   4      187.34      209.38     47.34 o 
  12   2   4        4.31       22.73     13.91 o 
 -10   3   4       49.45       64.04     25.68 o 
  -9   3   4      403.40      565.62     93.68 o 
  -8   3   4      361.12      403.74    110.30 o 
  -7   3   4      521.02      589.54    134.41 o 
  -6   3   4      216.29      226.88     37.13 o 
  -5   3   4      328.42      399.86     18.41 o 
  -4   3   4     5082.83     4767.52     83.60 o 
  -3   3   4      712.51      727.47     23.12 o 
  -2   3   4       33.19       64.83      9.93 o 
  -1   3   4     2863.62     2680.48     25.16 o 
   0   3   4      220.83      228.43     13.64 o 
   1   3   4     1183.75     1037.04     24.82 o 
   2   3   4     1244.38     1198.35     24.98 o 
   3   3   4       17.02       11.15      4.34 o 
   4   3   4     9348.07     8619.61     63.70 o 
   5   3   4     5392.70     5534.31     69.08 o 
   6   3   4      680.64      688.68     20.36 o 
   7   3   4       12.31      100.60     17.10 o 
   8   3   4     3925.68     4321.07     52.30 o 
   9   3   4      342.81      336.55     27.38 o 
  10   3   4       28.70       19.61      5.64 o 
  11   3   4      981.30      972.08    283.52 o 
  12   3   4       18.38       16.89     14.29 o 
  -9   4   4       77.77      100.98     27.89 o 
  -8   4   4       61.85       58.92     24.99 o 
  -7   4   4      454.04      427.69    106.48 o 
  -6   4   4      122.65      114.39     12.53 o 
  -5   4   4      823.64      834.89     38.31 o 
  -4   4   4        1.92        9.16      5.85 o 
  -3   4   4      478.34      478.84     21.19 o 
  -2   4   4     6519.61     5933.34     83.30 o 
  -1   4   4      272.92      267.27     16.61 o 
   0   4   4       15.25       38.57      5.36 o 
   1   4   4     8479.50     7748.09     62.14 o 
   2   4   4      250.01      290.03     21.37 o 
   3   4   4      550.71      475.51     15.58 o 
   4   4   4     3986.81     3453.03     41.98 o 
   5   4   4       90.15      213.19     32.50 o 
   6   4   4     1370.49     1482.65     54.85 o 
   7   4   4      506.71      475.33     23.12 o 
   8   4   4      726.69      815.83     35.48 o 
   9   4   4      806.46      822.24     37.04 o 
  10   4   4      246.15      221.35     24.49 o 
  11   4   4      286.81      248.18     91.60 o 
  12   4   4      477.08      517.86     95.63 o 
  -8   5   4        6.97       33.62     14.33 o 
  -7   5   4      180.56      241.28     84.32 o 
  -6   5   4     1823.55     2104.36     50.52 o 
  -5   5   4     1066.57     1062.57     48.03 o 
  -4   5   4      452.25      442.52     32.20 o 
  -3   5   4     2917.41     2834.14     44.74 o 
  -2   5   4      231.45      182.81     16.78 o 
  -1   5   4     2736.95     2738.14     34.83 o 
   0   5   4      351.13      284.80     16.68 o 
   1   5   4       10.25        8.13      5.89 o 
   2   5   4      579.27      583.87     16.18 o 
   3   5   4     4867.81     4681.40     28.15 o 
   4   5   4     3824.83     3870.41     39.67 o 
   5   5   4      140.42      159.54     12.42 o 
   6   5   4      950.00      861.78     20.31 o 
   7   5   4     7395.80     7502.35     89.32 o 
   8   5   4     3549.88     3572.93     44.38 o 
   9   5   4     1050.01     1138.35     40.86 o 
  10   5   4     2471.90     2699.46     60.99 o 
  11   5   4       95.07       73.05     23.88 o 
  12   5   4      248.11      256.07     45.05 o 
  -8   6   4       11.85       18.38     15.36 o 
  -7   6   4      973.31      939.18    126.96 o 
  -6   6   4       18.03        7.76      2.74 o 
  -5   6   4      652.24      795.06     79.63 o 
  -4   6   4     1233.49     1252.27     64.07 o 
  -3   6   4      435.37      453.52     29.29 o 
  -2   6   4      860.85      857.47     23.70 o 
  -1   6   4     1919.88     1778.88     39.82 o 
   0   6   4      567.61      555.90     21.35 o 
   1   6   4      420.96      547.65     21.39 o 
   2   6   4     7766.21     7087.97     48.42 o 
   3   6   4     2682.05     2760.74     32.85 o 
   5   6   4     1000.07      812.28     29.22 o 
   6   6   4     1482.13     1769.66     63.54 o 
   7   6   4      345.72      405.98     25.72 o 
   8   6   4     1338.76     1353.93     34.89 o 
   9   6   4      923.40      935.75     45.85 o 
  10   6   4       43.27       48.92      8.11 o 
  11   6   4      216.78      166.62     36.15 o 
  -7   7   4     1154.60     1201.40    196.35 o 
  -6   7   4      944.48      919.82     43.40 o 
  -5   7   4     5855.62     6571.79    133.93 o 
  -4   7   4      213.99      172.91     23.29 o 
  -3   7   4      963.71      902.54     52.50 o 
  -2   7   4      446.28      405.94     35.15 o 
  -1   7   4     3733.85     3872.76     45.00 o 
   0   7   4       24.81       36.88      7.85 o 
   1   7   4      798.89      884.53     25.92 o 
   2   7   4     2344.15     2232.16     36.73 o 
   3   7   4      352.32      291.44     19.83 o 
   4   7   4      121.25      151.44     10.90 o 
   5   7   4      295.48      331.75     13.76 o 
   6   7   4     6650.80     6619.90    164.18 o 
   7   7   4     3838.80     4002.15    119.17 o 
   8   7   4     3111.98     3471.15    143.20 o 
   9   7   4      240.86      271.16     22.38 o 
  10   7   4      258.87      265.12     29.84 o 
  11   7   4        5.04        6.42      9.25 o 
  -6   8   4       91.57      112.90     31.79 o 
  -5   8   4       18.48       10.64      6.77 o 
  -4   8   4      184.27      156.58     40.29 o 
  -3   8   4      101.55       87.53     16.52 o 
  -2   8   4       15.68       10.27      4.37 o 
  -1   8   4      601.39      631.40     37.30 o 
   0   8   4     1691.82     1636.60     32.16 o 
   1   8   4     7919.44     7889.02     77.23 o 
   2   8   4     1237.62     1306.20     33.07 o 
   3   8   4       21.32       45.10      7.75 o 
   5   8   4      463.55      438.55     14.81 o 
   6   8   4       17.12       25.85     12.01 o 
   7   8   4     2061.44     2352.02     53.03 o 
   8   8   4        0.49       12.72     16.51 o 
   9   8   4      428.81      533.34     94.98 o 
  10   8   4       94.21      119.13     36.56 o 
  11   8   4       54.59       42.33     21.43 o 
  12   8   4        3.67        9.21      7.53 o 
  -5   9   4       39.46       15.11      8.81 o 
  -4   9   4       51.31       17.12     18.49 o 
  -3   9   4     1017.27     1058.54     57.81 o 
  -2   9   4      935.27      941.91     66.76 o 
  -1   9   4      428.52      401.26     57.88 o 
   0   9   4     1398.43     1433.05     51.21 o 
   1   9   4      314.76      321.11     26.41 o 
   2   9   4        1.48        6.32      4.32 o 
   3   9   4        0.54       11.79      5.91 o 
   4   9   4      328.26      377.80     18.53 o 
   5   9   4       27.98       29.18      5.21 o 
   6   9   4     2565.63     2650.79     87.74 o 
   7   9   4      422.50      329.94     52.33 o 
   8   9   4       21.26       26.59     11.73 o 
   9   9   4       23.81       35.49     21.01 o 
  10   9   4     1062.54     1066.91     57.08 o 
  11   9   4      724.48      678.60    116.72 o 
  12   9   4      285.88      193.22     53.76 o 
  -4  10   4       44.35       25.93     10.39 o 
  -3  10   4      353.52      381.24     58.99 o 
  -2  10   4       21.30       30.53     19.45 o 
  -1  10   4     1159.62     1458.95     64.91 o 
   0  10   4       58.09       63.68     11.59 o 
   1  10   4     1686.10     1808.71     86.33 o 
   2  10   4      876.71      932.54     54.51 o 
   3  10   4     1092.93     1174.36     56.87 o 
   4  10   4      743.02      836.29     45.33 o 
   5  10   4      535.99      591.33     39.86 o 
   6  10   4     2073.60     2657.64    178.05 o 
   7  10   4      672.46      703.44    101.52 o 
   8  10   4      451.79      524.59     98.12 o 
   9  10   4        3.88       27.74     17.65 o 
  10  10   4        0.13        9.13      9.06 o 
  11  10   4        2.08       11.54     11.58 o 
  12  10   4      638.75      618.50     58.15 o 
  -3  11   4       22.83       24.76      8.21 o 
  -2  11   4      582.30      610.08     57.14 o 
  -1  11   4        6.00       12.42      8.73 o 
   0  11   4        0.19       13.44      7.59 o 
   1  11   4        2.27       30.95      8.57 o 
   2  11   4      193.17      156.50     25.41 o 
   3  11   4       66.94       83.85     13.20 o 
   4  11   4       90.92      101.25     14.90 o 
   5  11   4      306.42      338.63     37.18 o 
   6  11   4      189.65      194.99     36.34 o 
   7  11   4      707.08      725.06    111.11 o 
   8  11   4      388.49      357.32     85.32 o 
   9  11   4      893.86      932.45     62.32 o 
  10  11   4      136.86      111.57     37.02 o 
  11  11   4      368.88      240.97     59.37 o 
  12  11   4       88.45       30.34     14.60 o 
  -2  12   4        0.92       11.99     12.90 o 
  -1  12   4       53.09       43.23     11.33 o 
   0  12   4      193.91      232.59     32.73 o 
   1  12   4        2.95       40.38     14.92 o 
   2  12   4      171.42      148.77     27.66 o 
   3  12   4      906.04      913.07     58.78 o 
   4  12   4     1189.79     1219.69     99.94 o 
   5  12   4        1.05       11.93      7.88 o 
   6  12   4     1197.39     1303.38     42.45 o 
   7  12   4       26.24       24.11     18.87 o 
   8  12   4        6.02       12.23     16.12 o 
   9  12   4       39.85       27.39     14.90 o 
  10  12   4        0.89        6.50      8.75 o 
  11  12   4       13.49        3.97      6.07 o 
   0  13   4        8.06       11.30      4.87 o 
   1  13   4        3.33       24.22     16.70 o 
   2  13   4      173.76      137.62     35.84 o 
   3  13   4      474.99      318.31     83.34 o 
   4  13   4      228.69      225.76     42.24 o 
   5  13   4      278.31      219.08     28.64 o 
   6  13   4      643.33      680.02    128.15 o 
   7  13   4        0.77       12.99     13.49 o 
   8  13   4       95.41       81.31     47.22 o 
   9  13   4      430.81      418.37     57.27 o 
  10  13   4      421.19      322.78     55.44 o 
   2  14   4      240.16      181.20     39.09 o 
   3  14   4      174.81      140.23     34.64 o 
   4  14   4      408.88      315.40     69.35 o 
   5  14   4      696.60      774.62    123.22 o 
   6  14   4       14.61       12.76     15.82 o 
   7  14   4       11.04        5.31      8.67 o 
   8  14   4       31.81        7.79      8.83 o 
   9  14   4      125.45       95.29     40.96 o 
  -7 -13   5       78.76       69.50     31.48 o 
  -6 -13   5      536.33      533.07     93.84 o 
  -5 -13   5       14.34        2.02      7.37 o 
  -4 -13   5      327.11      272.11     40.27 o 
  -3 -13   5      234.90      148.87     48.92 o 
  -2 -13   5      129.96       86.55     25.90 o 
  -8 -12   5      203.32      141.67     67.05 o 
  -7 -12   5      358.87      263.78     87.04 o 
  -6 -12   5       47.23       72.10     24.19 o 
  -5 -12   5      838.56      798.73     32.75 o 
  -4 -12   5       14.38        6.90      5.71 o 
  -3 -12   5       73.65       40.13     11.18 o 
  -2 -12   5       76.85       61.57     20.44 o 
  -1 -12   5       81.12       47.95     18.51 o 
   0 -12   5       80.36       58.31     20.12 o 
   1 -12   5        2.28        4.99      5.54 o 
  -9 -11   5        0.15        3.32      7.41 o 
  -8 -11   5        9.49       16.66      9.90 o 
  -7 -11   5      268.70      233.56     65.11 o 
  -6 -11   5       14.69        2.83      5.69 o 
  -5 -11   5      878.45      954.85     83.72 o 
  -4 -11   5      327.64      309.87     61.05 o 
  -3 -11   5       44.65       35.83      8.26 o 
  -2 -11   5      644.04      585.85     96.92 o 
  -1 -11   5     2021.30     2311.39     69.41 o 
   0 -11   5      182.08      107.33     35.70 o 
   1 -11   5      867.95      940.52     83.12 o 
   2 -11   5       84.38       66.17     27.64 o 
 -10 -10   5       20.39        6.19      6.27 o 
  -9 -10   5     1468.17     1507.48     55.32 o 
  -8 -10   5       33.28       19.64     12.57 o 
  -7 -10   5     1307.00     1398.20     39.11 o 
  -6 -10   5        4.90       16.75      5.12 o 
  -5 -10   5        7.58        6.30      4.38 o 
  -4 -10   5       71.53       51.02     10.86 o 
  -3 -10   5       21.46       21.01      6.32 o 
  -2 -10   5        3.37       16.36      6.36 o 
  -1 -10   5       12.16       20.82      8.68 o 
   0 -10   5       85.68       73.25     19.49 o 
   1 -10   5      135.32      176.72     40.63 o 
   2 -10   5       21.32       24.34      7.08 o 
   3 -10   5      247.64      249.53     63.86 o 
   4 -10   5      307.67      272.87     20.90 o 
 -11  -9   5       36.09        8.63      7.49 o 
 -10  -9   5       11.72       18.42      8.44 o 
  -9  -9   5      114.28       68.74     32.44 o 
  -8  -9   5      332.93      336.20     73.03 o 
  -7  -9   5      519.60      512.11     46.93 o 
  -6  -9   5      442.43      489.14     50.40 o 
  -5  -9   5      292.15      285.31     35.27 o 
  -4  -9   5        4.74       18.89     13.60 o 
  -3  -9   5     2120.95     2227.39     66.59 o 
  -2  -9   5       68.03       57.57     11.52 o 
  -1  -9   5      565.28      651.97     83.22 o 
   0  -9   5     2070.59     2274.07     64.16 o 
   1  -9   5       65.63       89.51     26.88 o 
   2  -9   5      417.94      405.43     70.27 o 
   3  -9   5       38.17       52.96     16.08 o 
   4  -9   5      168.66      169.92     17.58 o 
   5  -9   5       32.03       21.53     12.15 o 
 -10  -8   5      547.25      585.41     36.14 o 
  -9  -8   5       33.85       20.00      6.13 o 
  -8  -8   5     2505.36     2720.12     69.69 o 
  -7  -8   5      208.64      160.35     20.03 o 
  -6  -8   5        6.91       10.12      4.31 o 
  -5  -8   5      432.86      433.35     36.43 o 
  -4  -8   5       14.89       11.55      5.93 o 
  -3  -8   5       24.17       15.50      6.64 o 
  -2  -8   5      209.12      202.51     25.29 o 
  -1  -8   5     4078.89     4147.32     77.16 o 
   0  -8   5        5.78       13.79      6.92 o 
   1  -8   5        8.49       19.61      6.99 o 
   2  -8   5      513.37      547.46     70.68 o 
   3  -8   5       60.25       50.41     13.59 o 
   4  -8   5       89.18       97.16     29.71 o 
   5  -8   5     1283.93     1423.83     47.59 o 
   6  -8   5      437.25      327.65     89.79 o 
 -10  -7   5      111.73       78.86     19.06 o 
  -9  -7   5      265.74      200.01     35.19 o 
  -8  -7   5       14.45       12.46      2.98 o 
  -7  -7   5      126.13       93.87     14.13 o 
  -6  -7   5       79.55       69.49     12.07 o 
  -5  -7   5     1421.34     1575.17     43.71 o 
  -4  -7   5      802.05      788.21     38.77 o 
  -3  -7   5     9504.58     9886.99    150.71 o 
  -2  -7   5     7419.25     7897.25     82.15 o 
  -1  -7   5      611.38      651.34     34.20 o 
   0  -7   5     3407.24     3665.76     63.42 o 
   1  -7   5      583.76      569.94     35.94 o 
   2  -7   5      419.36      399.60     46.56 o 
   3  -7   5       76.83       75.91     19.25 o 
   4  -7   5      616.10      670.05     90.28 o 
   5  -7   5      401.74      389.66    105.74 o 
   6  -7   5      369.56      312.71     27.32 o 
   7  -7   5        0.27        7.30      7.66 o 
 -10  -6   5      794.27      905.44     37.72 o 
  -9  -6   5     2264.59     2484.66     78.22 o 
  -8  -6   5      157.48      106.32     11.92 o 
  -7  -6   5     1807.67     1891.56     46.82 o 
  -6  -6   5      738.82      741.55     39.52 o 
  -5  -6   5       57.00       54.96      8.19 o 
  -4  -6   5     2351.15     2394.48     37.35 o 
  -3  -6   5     1287.66     1279.75     31.46 o 
  -2  -6   5     1376.35     1443.95     28.83 o 
  -1  -6   5     1032.98     1279.03     36.24 o 
   0  -6   5      376.17      366.99     24.90 o 
   1  -6   5      360.72      363.43     31.91 o 
   2  -6   5      252.13      231.89     21.27 o 
   3  -6   5     3300.10     3409.13     75.07 o 
   4  -6   5     1122.62     1141.29     54.64 o 
   5  -6   5        5.56        6.30      3.49 o 
   6  -6   5     2519.47     2737.69     70.73 o 
   7  -6   5      941.84      911.51     82.66 o 
   8  -6   5        0.27       19.37     16.09 o 
 -11  -5   5      405.45      262.56     72.06 o 
 -10  -5   5      195.94      170.27     22.80 o 
  -9  -5   5       34.75       26.10      5.19 o 
  -8  -5   5      445.95      452.32     47.34 o 
  -7  -5   5     2322.49     2555.91     48.25 o 
  -6  -5   5       48.32       59.93      7.79 o 
  -5  -5   5      425.78      429.32     17.30 o 
  -4  -5   5     5492.03     5511.10     60.12 o 
  -3  -5   5     1715.26     1793.74     46.50 o 
  -2  -5   5     1252.64     1223.40     27.79 o 
  -1  -5   5     3802.64     3569.50     62.23 o 
   0  -5   5     9843.53     9925.13     94.13 o 
   1  -5   5        0.20       67.40      9.31 o 
   2  -5   5     4488.61     5110.09     65.66 o 
   3  -5   5     3136.35     3305.29     52.79 o 
   4  -5   5     1126.12     1090.91     45.70 o 
   5  -5   5       12.69       23.40      5.78 o 
   6  -5   5      162.32      156.73     27.76 o 
   7  -5   5      305.80      337.98     76.36 o 
   8  -5   5      285.41      290.73     32.22 o 
   9  -5   5        4.37        7.37     11.54 o 
 -11  -4   5      514.84      459.90     74.58 o 
 -10  -4   5      207.97      170.18     46.04 o 
  -9  -4   5     1733.57     1853.41     44.43 o 
  -8  -4   5      656.25      654.78     41.76 o 
  -7  -4   5     1097.14     1129.08     41.33 o 
  -6  -4   5      132.16       95.89     10.18 o 
  -5  -4   5      742.40      702.24     25.06 o 
  -4  -4   5     8738.65     8724.44     50.34 o 
  -3  -4   5       10.59       11.97      3.58 o 
  -2  -4   5      263.42      298.49     18.68 o 
  -1  -4   5     1427.18     1502.31     40.74 o 
   0  -4   5        0.40       17.94      4.76 o 
   1  -4   5       93.88      111.15     15.04 o 
   2  -4   5      688.36      618.05     19.58 o 
   3  -4   5      539.06      591.89     21.62 o 
   4  -4   5     2102.31     1963.35     46.59 o 
   5  -4   5     2387.25     2506.99     53.80 o 
   6  -4   5       27.41       78.19     16.27 o 
   7  -4   5       13.19       25.20     12.70 o 
   8  -4   5      688.92      756.82     91.62 o 
   9  -4   5      276.29      286.98     75.46 o 
 -11  -3   5        0.15        7.03     10.16 o 
 -10  -3   5      236.61      173.88     34.20 o 
  -9  -3   5      636.73      591.49     45.01 o 
  -8  -3   5        4.39        2.54      1.76 o 
  -7  -3   5      932.68     1030.82     32.07 o 
  -6  -3   5       54.79       63.37     18.47 o 
  -5  -3   5      755.72      774.16     28.02 o 
  -4  -3   5      320.06      347.65     18.03 o 
  -3  -3   5     9467.86     9636.71     59.92 o 
  -2  -3   5     3128.25     2749.74     33.04 o 
  -1  -3   5      221.90      254.37     12.74 o 
   0  -3   5       10.65       52.56     10.04 o 
   1  -3   5    13148.69    13154.04     66.66 o 
   2  -3   5     1266.38     1439.04     30.18 o 
   3  -3   5     8225.72     8476.62     75.27 o 
   4  -3   5      317.78      311.24     38.30 o 
   5  -3   5     1246.36     1352.88     69.11 o 
   6  -3   5      556.72      612.57     44.32 o 
   7  -3   5      137.85      207.45     23.00 o 
   8  -3   5        8.93        4.92      4.15 o 
   9  -3   5        1.14       23.88     19.37 o 
  10  -3   5      125.19      156.57     41.26 o 
 -11  -2   5      327.88      265.77     66.18 o 
 -10  -2   5      648.64      524.44    133.46 o 
  -9  -2   5        3.50       11.59      5.87 o 
  -8  -2   5      158.56      138.65     14.42 o 
  -7  -2   5      486.13      515.82     25.97 o 
  -6  -2   5     5146.18     5239.79     51.63 o 
  -5  -2   5      113.34      145.25     10.39 o 
  -4  -2   5     6713.13     6350.90     38.66 o 
  -3  -2   5     3763.18     3619.24     40.06 o 
  -2  -2   5      266.08      261.65     12.54 o 
  -1  -2   5     1884.88     1855.33     29.47 o 
   0  -2   5        1.00        9.34      4.37 o 
   1  -2   5       81.89      129.31     13.95 o 
   2  -2   5     1583.39     1289.93     40.74 o 
   3  -2   5      998.72      852.51     20.09 o 
   4  -2   5     1775.38     1871.60     54.93 o 
   5  -2   5      898.39      993.85     33.41 o 
   6  -2   5     2923.10     2946.75     45.29 o 
   7  -2   5     4206.62     4507.50     78.75 o 
   8  -2   5       53.29       39.92      9.47 o 
   9  -2   5     2359.79     2837.06    127.04 o 
  10  -2   5        2.37       19.83     17.92 o 
 -11  -1   5      172.29      222.33     46.80 o 
 -10  -1   5      221.24      171.40     40.92 o 
  -9  -1   5      247.19      197.23     62.97 o 
  -8  -1   5      511.11      475.55     75.34 o 
  -7  -1   5       14.40       10.88      2.58 o 
  -6  -1   5      157.69      195.14     13.96 o 
  -5  -1   5       14.42       35.16      6.95 o 
  -4  -1   5     7898.98     7787.89     42.84 o 
  -3  -1   5      635.86      476.99     14.41 o 
  -2  -1   5     1483.62     1666.00     51.40 o 
  -1  -1   5     4358.41     4163.55     39.84 o 
   0  -1   5     1474.51     1130.44     35.86 o 
   1  -1   5      297.36      228.48     10.19 o 
   2  -1   5     6966.71     6732.23     92.37 o 
   3  -1   5      225.02      209.59     10.48 o 
   4  -1   5      315.44      323.42     13.09 o 
   5  -1   5      185.13      360.04     17.03 o 
   6  -1   5      656.32      756.47     21.59 o 
   7  -1   5      291.36      268.41     23.29 o 
   8  -1   5       63.25       58.71     10.56 o 
   9  -1   5        8.07       14.98     10.51 o 
  10  -1   5        0.49        7.26     10.81 o 
  11  -1   5      315.44      417.84     74.58 o 
 -11   0   5      236.27      213.96     47.53 o 
 -10   0   5      225.26      185.00     49.78 o 
  -9   0   5     1028.79     1058.77    164.56 o 
  -8   0   5     1395.87     1513.35     94.95 o 
  -7   0   5       26.40       36.41      8.60 o 
  -6   0   5     5649.15     5733.83    119.50 o 
  -5   0   5     1053.59     1049.46     22.94 o 
  -4   0   5      186.57      254.29     19.56 o 
  -3   0   5     1130.23      956.12     39.86 o 
  -2   0   5     2419.27     1897.29     57.49 o 
  -1   0   5    10203.89     8886.99     54.93 o 
   0   0   5      606.58      516.41     13.53 o 
   1   0   5     1380.55     1209.72     24.14 o 
   2   0   5     1424.00     1113.81     18.06 o 
   3   0   5       17.66       46.36      6.61 o 
   4   0   5     5163.08     4789.22     34.02 o 
   5   0   5      839.13      907.01     45.93 o 
   6   0   5     1233.77     1330.77     26.83 o 
   7   0   5     3696.71     3793.71     55.76 o 
   8   0   5     1518.46     1692.26     53.71 o 
   9   0   5      706.49      656.98     52.62 o 
  10   0   5       14.42       46.54     19.94 o 
  11   0   5      174.97      200.40     52.34 o 
 -10   1   5      723.96      622.32    159.82 o 
  -9   1   5        9.32       20.40     11.08 o 
  -8   1   5      190.67      223.06     46.96 o 
  -7   1   5       68.61       78.81     28.87 o 
  -6   1   5     1428.79     1368.80     50.05 o 
  -5   1   5       60.27       67.18      6.10 o 
  -4   1   5     1766.85     1431.38     31.09 o 
  -3   1   5      128.17      107.71      9.67 o 
  -2   1   5     6147.72     5963.62     86.92 o 
  -1   1   5       10.46       33.76      7.42 o 
   0   1   5    21573.39    20034.10    229.26 o 
   1   1   5    12806.60    12270.61     98.40 o 
   2   1   5    19579.80    17715.96     97.07 o 
   3   1   5     6506.66     6341.26     96.80 o 
   4   1   5     1349.48     1266.45     37.75 o 
   5   1   5      682.44      904.60     39.46 o 
   6   1   5      618.63      707.22     27.43 o 
   7   1   5        1.13        3.63      5.81 o 
   8   1   5        0.32       10.07      5.07 o 
   9   1   5       10.16       15.70      5.61 o 
  10   1   5       81.62       97.31     32.09 o 
  11   1   5      486.38      722.66    110.88 o 
  12   1   5        2.91        5.12     12.65 o 
 -10   2   5      626.92      753.49     87.69 o 
  -9   2   5       59.50       74.01     41.57 o 
  -8   2   5      241.30      238.68     68.43 o 
  -7   2   5     3327.63     3529.72    125.40 o 
  -6   2   5      456.92      458.04     79.45 o 
  -5   2   5     4885.49     4816.24     54.30 o 
  -4   2   5     2079.69     2146.87     28.02 o 
  -3   2   5     1479.36     1426.57     33.86 o 
  -2   2   5      407.84      359.87     21.30 o 
  -1   2   5     9007.53     9170.19    165.51 o 
   0   2   5      567.31      596.16     15.76 o 
   1   2   5    14299.29    13641.43    124.52 o 
   2   2   5     2553.97     2061.62     29.26 o 
   3   2   5      599.41      621.13     15.31 o 
   4   2   5      255.83      311.51     19.61 o 
   5   2   5     3298.23     3210.47     42.01 o 
   6   2   5     5694.34     5388.51     54.19 o 
   7   2   5      667.92      726.92     25.51 o 
   8   2   5     2958.30     3075.99     49.09 o 
   9   2   5        9.05       11.29      3.46 o 
  10   2   5      347.57      381.07     53.94 o 
  11   2   5        6.57        1.45     12.49 o 
  12   2   5      540.18      659.19    135.79 o 
  -9   3   5       67.76       65.64     24.03 o 
  -8   3   5      385.14      441.64    117.41 o 
  -7   3   5       35.61       32.82     18.22 o 
  -6   3   5     1024.01     1179.27    114.20 o 
  -5   3   5      505.61      513.37     24.33 o 
  -4   3   5     2016.44     1939.49     30.87 o 
  -3   3   5     3665.84     3735.23     43.20 o 
  -2   3   5     3270.07     2930.62     40.53 o 
  -1   3   5    11236.85    10755.32     66.32 o 
   0   3   5     6776.68     7179.61     45.67 o 
   1   3   5     6318.40     5951.34     60.26 o 
   2   3   5     1327.88     1123.43     24.73 o 
   3   3   5     1239.56     1304.14     39.54 o 
   4   3   5     1183.28     1189.50     24.80 o 
   5   3   5    17963.72    17607.74     79.39 o 
   6   3   5      127.14      358.82     35.51 o 
   7   3   5     1183.34     1294.39     33.30 o 
   8   3   5     1690.54     1932.57     42.91 o 
   9   3   5     2203.11     2203.51     56.39 o 
  10   3   5       82.45       71.08     11.51 o 
  11   3   5      182.83      137.12     44.15 o 
  12   3   5     1074.72     1235.29    148.51 o 
  -9   4   5      136.45      142.02     39.01 o 
  -8   4   5      741.53      867.88     90.90 o 
  -7   4   5        1.96       26.63     18.57 o 
  -6   4   5       95.41       79.83     16.22 o 
  -5   4   5     1617.55     1693.10     59.41 o 
  -4   4   5       98.21       88.15      8.85 o 
  -3   4   5     1868.71     1765.62     26.35 o 
  -2   4   5     9515.97     9503.39     66.30 o 
  -1   4   5      574.05      525.84     20.11 o 
   0   4   5      224.38      191.30     17.57 o 
   1   4   5      443.80      510.03     19.60 o 
   2   4   5      280.07      356.75     20.15 o 
   3   4   5      139.88      150.92     12.49 o 
   4   4   5      397.24      370.64     16.06 o 
   5   4   5     3216.58     3235.29     41.25 o 
   6   4   5     2812.46     2915.27     32.40 o 
   7   4   5     6363.18     5966.86     54.96 o 
   8   4   5       47.88       63.58     10.77 o 
   9   4   5       67.56       91.67     10.76 o 
  10   4   5      470.27      449.02     35.47 o 
  11   4   5       80.35       47.60     14.60 o 
  12   4   5       10.60       10.81      8.60 o 
  -8   5   5       27.97       60.86     27.62 o 
  -7   5   5     1224.19     1286.87    170.44 o 
  -6   5   5       31.50       19.00      8.14 o 
  -5   5   5       17.31       14.14      4.14 o 
  -4   5   5       85.74       90.90     11.82 o 
  -3   5   5     1913.55     1805.55     46.79 o 
  -2   5   5       21.71       14.60      8.12 o 
  -1   5   5      711.22     1245.32     31.78 o 
   0   5   5     2299.74     2368.95     39.99 o 
   1   5   5       49.09       61.42      8.69 o 
   2   5   5       99.47      135.50     17.80 o 
   3   5   5     5386.71     5076.31     46.61 o 
   4   5   5     6733.20     7048.94     41.66 o 
   5   5   5      996.88      973.11     40.88 o 
   6   5   5     1403.48     1465.78     80.79 o 
   7   5   5      216.51      270.10     22.11 o 
   8   5   5      258.69      197.27     15.95 o 
   9   5   5        1.22       13.42      3.38 o 
  10   5   5       55.07       53.10      8.65 o 
  11   5   5       49.20       41.76     16.30 o 
  12   5   5      186.42      171.97     41.95 o 
  -8   6   5      449.50      435.34     88.79 o 
  -7   6   5       27.77       42.52     28.27 o 
  -6   6   5       39.75       34.10     11.97 o 
  -5   6   5      123.48      113.92     20.45 o 
  -4   6   5      815.65      866.29     58.31 o 
  -3   6   5      127.94      139.60     19.95 o 
  -2   6   5     1756.09     1785.60     47.94 o 
  -1   6   5      402.70      402.61     26.96 o 
   0   6   5      791.20      691.48     32.56 o 
   1   6   5      979.98     1146.59     25.00 o 
   2   6   5      246.85      304.40     17.80 o 
   3   6   5      138.58      178.84     11.75 o 
   4   6   5     1942.39     2059.30     28.17 o 
   5   6   5     1790.28     1577.55     31.47 o 
   7   6   5      160.54      175.51     15.34 o 
   8   6   5      486.60      513.51     29.03 o 
   9   6   5      511.62      526.94     39.49 o 
  10   6   5       25.49       13.79      3.75 o 
  11   6   5      510.53      487.38     72.91 o 
  -7   7   5       73.26      123.26     33.66 o 
  -6   7   5      169.24      105.67     30.42 o 
  -5   7   5      432.57      450.16     56.61 o 
  -4   7   5       71.43       70.13     17.76 o 
  -3   7   5      596.44      569.67     50.78 o 
  -2   7   5     1525.18     1444.84     46.61 o 
  -1   7   5       68.75       46.36      7.82 o 
   0   7   5      970.68     1067.10     30.42 o 
   1   7   5      922.00      868.43     27.13 o 
   2   7   5     2230.12     2093.61     30.81 o 
   3   7   5      722.91      784.81     19.27 o 
   4   7   5     5128.36     5005.99     67.43 o 
   5   7   5      548.25      749.70     31.63 o 
   6   7   5       83.10      114.20     36.37 o 
   7   7   5       10.57       41.42     23.00 o 
   8   7   5       17.98       32.44     14.21 o 
   9   7   5      151.78      148.87     17.76 o 
  10   7   5      713.23      681.79     49.18 o 
  11   7   5       24.21       22.58     11.19 o 
  -6   8   5      246.32      319.83     85.13 o 
  -5   8   5      389.62      392.98     70.42 o 
  -4   8   5       39.62       51.76     18.52 o 
  -3   8   5      582.09      569.68     59.98 o 
  -2   8   5      109.90       82.87     24.01 o 
  -1   8   5     2678.78     2652.21     52.37 o 
   0   8   5      246.67      225.83     26.26 o 
   1   8   5      184.65      242.54     55.32 o 
   2   8   5      222.78      204.99     18.71 o 
   3   8   5     2528.87     2451.45     37.17 o 
   4   8   5       28.11       23.52      5.63 o 
   5   8   5       39.05       51.70      8.07 o 
   6   8   5     2610.68     2562.46     65.06 o 
   7   8   5     1102.93     1365.88    125.74 o 
   8   8   5     1517.87     1680.44    128.03 o 
   9   8   5       27.19       20.82     16.70 o 
  10   8   5      776.63      849.20    137.93 o 
  11   8   5       51.74       22.55      7.01 o 
  12   8   5       29.74       16.39     10.62 o 
  -5   9   5      285.09      216.84     42.12 o 
  -4   9   5      116.05       94.31     20.57 o 
  -3   9   5      215.99      245.00     52.74 o 
  -2   9   5       81.50       44.80     27.08 o 
  -1   9   5      946.03      890.91     52.32 o 
   0   9   5      702.08      702.15     43.39 o 
   1   9   5      312.03      329.38     38.54 o 
   2   9   5      848.47      787.48     33.65 o 
   3   9   5     5188.71     5232.93     73.02 o 
   4   9   5       19.62       28.05     10.69 o 
   5   9   5      308.61      334.79     26.52 o 
   6   9   5      798.07      906.43     81.00 o 
   7   9   5       15.49        9.92      9.10 o 
   8   9   5        0.91       23.92     15.40 o 
   9   9   5      131.39      148.70     47.61 o 
  10   9   5      100.25       81.15     29.99 o 
  11   9   5        0.06        5.43      6.27 o 
  12   9   5      903.38     1145.77     70.91 o 
  -4  10   5      522.14      573.68     39.49 o 
  -3  10   5      644.02      641.62     69.19 o 
  -2  10   5      812.89      787.91     74.90 o 
  -1  10   5      102.17      108.67     25.66 o 
   0  10   5        2.94       15.73     11.70 o 
   1  10   5        2.63       16.76      8.07 o 
   2  10   5      797.69      839.42     57.68 o 
   3  10   5      108.60      139.51     17.93 o 
   4  10   5      158.30      131.33     17.91 o 
   5  10   5       99.46      115.49     14.55 o 
   6  10   5     1052.83     1158.41    152.52 o 
   7  10   5       28.82       60.48     19.98 o 
   8  10   5     2513.45     2966.43    152.91 o 
   9  10   5     1582.15     1672.76    113.48 o 
  10  10   5      457.03      426.97     96.05 o 
  11  10   5      317.43      298.44     71.03 o 
  12  10   5      123.77       86.46     38.09 o 
  -3  11   5       67.95       36.50     21.42 o 
  -2  11   5        3.30       12.63      8.34 o 
  -1  11   5      148.11      155.27     51.52 o 
   0  11   5       53.81       52.54     15.16 o 
   1  11   5     4040.20     4124.77    112.79 o 
   2  11   5     1090.36     1137.07     66.99 o 
   3  11   5      584.25      551.68     54.93 o 
   4  11   5     1738.72     1934.15     49.55 o 
   5  11   5      152.85      197.83     24.69 o 
   6  11   5      128.78      126.58     19.28 o 
   7  11   5      960.24     1047.27     88.41 o 
   8  11   5        7.05       29.53     11.00 o 
   9  11   5        0.72       16.20     11.88 o 
  10  11   5      104.18       91.58     31.52 o 
  11  11   5        8.04       13.87      7.72 o 
  12  11   5      124.93       43.48     30.15 o 
  -2  12   5       62.26       42.09     17.03 o 
  -1  12   5        2.52        9.17     10.14 o 
   0  12   5      510.70      573.49     50.15 o 
   1  12   5      236.82      226.79     41.47 o 
   2  12   5       25.94       20.69      8.78 o 
   3  12   5       82.42       62.08     14.08 o 
   4  12   5       45.84       26.54      7.44 o 
   5  12   5      129.96      111.05     20.34 o 
   6  12   5     1286.67     1357.73     36.68 o 
   7  12   5      237.02      207.85     75.96 o 
   8  12   5        4.09        6.07     13.68 o 
   9  12   5      517.18      538.04    103.43 o 
  10  12   5       44.12        9.40      7.14 o 
  11  12   5      728.52      711.96     51.50 o 
   0  13   5      121.46       85.88     22.21 o 
   1  13   5       24.91       15.83      9.00 o 
   2  13   5     1978.74     2182.26    121.31 o 
   3  13   5      832.77      767.08     67.16 o 
   4  13   5       95.08       84.02     16.81 o 
   5  13   5      391.61      343.55     59.41 o 
   6  13   5     1303.85     1588.25    100.07 o 
   7  13   5      228.32      197.04     37.44 o 
   8  13   5       32.94        8.25     10.97 o 
   9  13   5      120.90       85.47     28.85 o 
  10  13   5        0.23        4.39      6.84 o 
   2  14   5       11.28        6.14      5.43 o 
   3  14   5       27.05       24.36     11.07 o 
   4  14   5       51.90       31.41     13.95 o 
   5  14   5       39.51       16.62      7.30 o 
   6  14   5        0.04       10.55      5.46 o 
   7  14   5      298.54      234.02     56.36 o 
   8  14   5      301.56      238.34     55.55 o 
   9  14   5       54.46       30.18     12.07 o 
  -5 -13   6       47.45       17.73     13.53 o 
  -4 -13   6       93.25       53.34     28.50 o 
  -3 -13   6       10.19        6.82      6.05 o 
  -8 -12   6      569.29      588.89     89.56 o 
  -7 -12   6      103.62       71.37     31.56 o 
  -6 -12   6       28.89       10.89     12.57 o 
  -5 -12   6      889.59     1039.80     58.63 o 
  -4 -12   6      766.93      649.30     32.80 o 
  -3 -12   6      176.33       99.44     26.51 o 
  -2 -12   6     1065.08     1178.21     58.11 o 
  -1 -12   6       66.30       22.75      9.48 o 
   0 -12   6      302.55      296.80     45.28 o 
  -9 -11   6      928.36     1037.10     46.38 o 
  -8 -11   6        3.60       12.84      7.83 o 
  -7 -11   6        8.72        5.46      4.39 o 
  -6 -11   6       84.85       48.34     17.28 o 
  -5 -11   6      179.17      151.59     31.22 o 
  -4 -11   6       15.42        9.09      5.01 o 
  -3 -11   6        7.29        8.66      4.26 o 
  -2 -11   6       24.58       17.90     11.06 o 
  -1 -11   6        8.76       29.08     18.00 o 
   0 -11   6       24.68       11.59      6.64 o 
   1 -11   6      160.77      117.43     36.68 o 
   2 -11   6      228.52      150.69     36.52 o 
 -10 -10   6       24.24        6.27      5.62 o 
  -9 -10   6      229.38      154.63     52.38 o 
  -8 -10   6       21.35       14.37     10.43 o 
  -7 -10   6      306.39      345.39     60.10 o 
  -6 -10   6      562.18      553.45     69.44 o 
  -5 -10   6       64.23       63.74     17.01 o 
  -4 -10   6      361.45      279.91     40.52 o 
  -3 -10   6      823.35      980.77     81.17 o 
  -2 -10   6      423.52      400.15     55.86 o 
  -1 -10   6       83.90      106.32     32.15 o 
   0 -10   6     1592.30     1724.42     71.14 o 
   1 -10   6      935.26     1059.52     51.35 o 
   2 -10   6      847.60      846.12     57.90 o 
   3 -10   6      338.62      257.82     41.22 o 
   4 -10   6        1.08        6.72      5.46 o 
 -10  -9   6      673.76      605.32     60.60 o 
  -9  -9   6       17.86       24.11     14.06 o 
  -8  -9   6      671.02      748.75     27.99 o 
  -7  -9   6      136.10      101.83     20.89 o 
  -6  -9   6      601.31      634.24     63.38 o 
  -5  -9   6      794.37      812.38     74.92 o 
  -4  -9   6     1390.01     1539.37     48.00 o 
  -3  -9   6        1.97        9.93      6.04 o 
  -2  -9   6       68.45       71.14     11.40 o 
  -1  -9   6      333.32      374.73     46.97 o 
   0  -9   6      155.57      209.38     51.54 o 
   1  -9   6       42.68       56.57     23.27 o 
   2  -9   6      592.29      579.88     98.20 o 
   3  -9   6      528.63      578.47     70.73 o 
   4  -9   6       71.03       65.21     25.62 o 
   5  -9   6       20.53        9.82     11.06 o 
 -10  -8   6       31.80       10.74     10.12 o 
  -9  -8   6        7.35        9.58      4.88 o 
  -8  -8   6        9.12       16.29      4.93 o 
  -7  -8   6      947.66      981.29     39.84 o 
  -6  -8   6      150.85      157.50     22.67 o 
  -5  -8   6     2144.45     2458.85     72.61 o 
  -4  -8   6     1595.96     1865.62     47.22 o 
  -3  -8   6     2798.14     2894.22     59.08 o 
  -2  -8   6     1696.96     1942.82     71.29 o 
  -1  -8   6     1948.78     2169.54     67.90 o 
   0  -8   6     1439.49     1629.99    105.20 o 
   1  -8   6     1989.11     2206.66    155.91 o 
   2  -8   6     1685.51     1851.53     81.80 o 
   3  -8   6        5.57       15.47     10.87 o 
   4  -8   6      184.34      171.23     45.03 o 
   5  -8   6       40.56       34.80     16.60 o 
   6  -8   6        0.23        8.77      5.31 o 
 -10  -7   6       13.80        4.75      4.76 o 
  -9  -7   6     1805.80     2189.96     56.76 o 
  -8  -7   6       17.48        9.07      3.36 o 
  -7  -7   6        1.22        5.23      3.09 o 
  -6  -7   6     3150.88     3220.47     89.02 o 
  -5  -7   6       92.14       83.74     12.87 o 
  -4  -7   6       89.56       78.52     13.73 o 
  -3  -7   6        3.51       12.67      6.15 o 
  -2  -7   6      259.46      279.15     23.46 o 
  -1  -7   6     2391.30     2385.95     86.23 o 
   0  -7   6      124.25      123.66     17.56 o 
   1  -7   6      187.98      352.69     41.05 o 
   2  -7   6      817.32      792.81     44.82 o 
   3  -7   6      336.01      331.13     54.58 o 
   4  -7   6      646.71      622.96     77.87 o 
   5  -7   6     1030.79      999.33    111.37 o 
   6  -7   6      126.01      123.31     39.79 o 
   7  -7   6     1518.10     1583.88     37.59 o 
 -10  -6   6       17.30       10.75      5.49 o 
  -9  -6   6       10.10       12.09      5.10 o 
  -8  -6   6        5.16        5.33      3.20 o 
  -7  -6   6     2389.12     2601.26     64.34 o 
  -6  -6   6      265.15      286.30     30.51 o 
  -5  -6   6      390.37      384.45     26.08 o 
  -4  -6   6      932.93     1019.20     40.68 o 
  -3  -6   6      289.21      293.00     25.28 o 
  -2  -6   6     2431.40     2507.96     38.28 o 
  -1  -6   6     1447.42     1551.81     45.22 o 
   0  -6   6     6655.15     7121.41     87.65 o 
   1  -6   6      248.18      271.14     18.18 o 
   2  -6   6     4431.50     4569.98     63.55 o 
   3  -6   6      171.14      167.39     24.55 o 
   4  -6   6        9.84       12.91      7.13 o 
   5  -6   6      120.53       91.30     18.34 o 
   6  -6   6       22.78       17.57     12.08 o 
   7  -6   6       11.93        4.40      4.54 o 
   8  -6   6       55.59       45.73     26.17 o 
 -11  -5   6      473.49      430.22     71.83 o 
 -10  -5   6       77.85       64.72     29.31 o 
  -9  -5   6      108.80       74.48     12.82 o 
  -8  -5   6     1643.52     1803.82     38.05 o 
  -7  -5   6       56.43       40.09      8.75 o 
  -6  -5   6       79.00       89.09     10.70 o 
  -5  -5   6     1117.39     1138.98     34.64 o 
  -4  -5   6        8.94        3.70      5.86 o 
  -3  -5   6       99.52       96.20     10.67 o 
  -2  -5   6        6.79       37.34      8.07 o 
  -1  -5   6     1042.85     1001.92     32.54 o 
   0  -5   6       25.65       38.69      6.50 o 
   1  -5   6     2433.89     2508.37     51.87 o 
   2  -5   6      435.80      402.79     28.41 o 
   3  -5   6       70.93       89.53     11.54 o 
   4  -5   6      437.22      379.32     29.83 o 
   5  -5   6      703.93      752.08     52.11 o 
   6  -5   6     1507.39     1450.60     83.47 o 
   7  -5   6        1.32       16.50      9.99 o 
   8  -5   6       79.70       46.32     13.68 o 
   9  -5   6      138.46      127.54     44.32 o 
 -11  -4   6      115.26       81.53     24.99 o 
 -10  -4   6       93.11       98.23     35.38 o 
  -9  -4   6      129.41      111.90     18.21 o 
  -8  -4   6       84.71       75.59      9.98 o 
  -7  -4   6        0.18        9.17      4.58 o 
  -6  -4   6     2239.57     2446.38     49.06 o 
  -5  -4   6      125.59      156.10     16.17 o 
  -4  -4   6      320.31      263.93     19.53 o 
  -3  -4   6     4920.16     4853.08     38.29 o 
  -2  -4   6     7798.56     7913.02     52.75 o 
  -1  -4   6      954.09      984.69     28.33 o 
   0  -4   6    33578.59    34919.80    117.22 o 
   1  -4   6      578.30      698.95     38.87 o 
   2  -4   6        7.74       31.47      6.11 o 
   3  -4   6      535.24      521.27     22.62 o 
   4  -4   6       20.15       29.54     13.26 o 
   5  -4   6     3425.44     3549.27     83.39 o 
   6  -4   6      633.42      714.06     53.02 o 
   7  -4   6      102.82       70.74     17.17 o 
   8  -4   6      653.55      650.86     88.25 o 
   9  -4   6       37.47       65.79     20.10 o 
 -11  -3   6        0.01       13.95     12.61 o 
 -10  -3   6      339.11      416.23    103.24 o 
  -9  -3   6      903.04      910.89     22.48 o 
  -8  -3   6     1702.42     1771.57     34.62 o 
  -7  -3   6     4403.08     4716.49     83.87 o 
  -6  -3   6     1514.35     1500.38     32.90 o 
  -5  -3   6      184.29      157.11     15.77 o 
  -4  -3   6     2609.95     2731.77     35.15 o 
  -3  -3   6     2881.75     2887.61     59.88 o 
  -2  -3   6       18.98        8.87      4.65 o 
  -1  -3   6     1346.39     1380.17     27.32 o 
   0  -3   6       70.38       75.60     10.07 o 
   1  -3   6       27.07      153.20     15.17 o 
   2  -3   6       41.75       73.11      9.11 o 
   3  -3   6       37.31       42.98      6.86 o 
   4  -3   6     8853.08     8717.38     93.44 o 
   6  -3   6     3699.03     3911.96     73.63 o 
   7  -3   6     3421.78     3661.44     84.20 o 
   8  -3   6      181.34      148.26     36.66 o 
   9  -3   6      231.04      237.99     55.63 o 
  10  -3   6      425.35      539.64     92.27 o 
 -11  -2   6      172.27      115.12     41.15 o 
 -10  -2   6      642.34      656.02    100.52 o 
  -9  -2   6      263.71      249.50     49.39 o 
  -8  -2   6      340.47      351.37     31.08 o 
  -7  -2   6     1010.05     1037.55     39.79 o 
  -6  -2   6     1588.98     1553.34     30.94 o 
  -5  -2   6      629.01      617.25     22.77 o 
  -4  -2   6     4073.47     3728.33     41.71 o 
  -3  -2   6     2731.70     2499.41     38.25 o 
  -2  -2   6     6646.14     6390.47     61.79 o 
  -1  -2   6     6773.59     6581.03     60.00 o 
   0  -2   6      225.91      315.71     20.00 o 
   1  -2   6      212.16      181.44     12.05 o 
   2  -2   6     2943.30     2565.93     52.54 o 
   3  -2   6     4291.75     4107.56     65.26 o 
   4  -2   6        0.59        4.86      4.25 o 
   5  -2   6     1628.99     1611.70     41.19 o 
   6  -2   6      274.27      296.63     31.23 o 
   7  -2   6     1878.61     1884.40     61.90 o 
   8  -2   6        9.00       13.64      4.82 o 
   9  -2   6      160.18      113.37     55.23 o 
  10  -2   6        5.34        9.17      9.97 o 
 -11  -1   6      191.40      154.47     43.06 o 
 -10  -1   6      248.62      275.86     55.48 o 
  -9  -1   6      443.26      509.84    120.32 o 
  -8  -1   6     2853.86     2946.10    134.03 o 
  -7  -1   6      601.75      610.33     34.28 o 
  -6  -1   6      717.08      674.46     27.19 o 
  -5  -1   6      172.32      175.25     15.22 o 
  -4  -1   6     4364.38     4495.46     38.89 o 
  -3  -1   6      244.56      228.62     13.33 o 
  -2  -1   6     3202.18     2884.91     34.08 o 
  -1  -1   6     2523.33     2650.97     43.72 o 
   0  -1   6      563.64      621.39     17.34 o 
   1  -1   6     1808.43     1657.64     27.92 o 
   2  -1   6      312.08      263.19     16.96 o 
   3  -1   6      872.42      899.65     19.43 o 
   4  -1   6     3907.59     3784.88     54.38 o 
   5  -1   6     7922.45     7780.25     68.30 o 
   6  -1   6      207.17      235.89     20.68 o 
   7  -1   6       12.72       42.58      9.96 o 
   8  -1   6     1870.23     1950.59     44.58 o 
   9  -1   6       81.20      177.36     53.57 o 
  10  -1   6        0.18       13.11     15.02 o 
  11  -1   6     1126.40     1320.07    184.69 o 
 -10   0   6      269.02      245.37     59.64 o 
  -9   0   6      222.25      186.22     70.49 o 
  -8   0   6        2.26       13.64     15.44 o 
  -7   0   6      669.08      713.11     71.91 o 
  -6   0   6       63.69       86.47     19.83 o 
  -5   0   6      825.85      695.61     24.38 o 
  -4   0   6        2.10        7.36      3.98 o 
  -3   0   6     1892.57     1922.46     38.72 o 
  -2   0   6     9245.18     8627.50     53.96 o 
  -1   0   6     2700.32     2796.77     34.53 o 
   0   0   6     2932.96     2567.11     37.02 o 
   1   0   6     8044.53     6882.93     86.05 o 
   2   0   6     7805.97     7103.24     82.78 o 
   3   0   6     4428.11     3884.89     41.88 o 
   4   0   6     1678.13     1455.86     36.95 o 
   5   0   6     2566.61     2513.95     34.07 o 
   6   0   6      116.65      153.77     13.27 o 
   7   0   6      417.03      461.38     25.96 o 
   8   0   6      370.60      335.39     39.94 o 
   9   0   6        7.47        3.63      4.03 o 
  10   0   6      168.76      187.98     43.56 o 
  11   0   6      186.68      173.00     48.68 o 
 -10   1   6     1310.17     1410.01    108.28 o 
  -9   1   6       65.50       85.43     28.39 o 
  -8   1   6       29.26       21.82     22.73 o 
  -7   1   6      222.13      229.03     43.56 o 
  -6   1   6      318.20      331.17     11.64 o 
  -5   1   6     2785.62     2739.26     35.74 o 
  -4   1   6     8459.02     8306.33     65.84 o 
  -3   1   6     4030.24     4069.96     44.07 o 
  -2   1   6      449.25      375.86     15.16 o 
  -1   1   6     1603.11     1389.64     22.44 o 
   0   1   6     2075.24     1777.13     27.48 o 
   2   1   6      154.70      183.37     10.93 o 
   3   1   6     7505.36     7023.18     80.60 o 
   4   1   6      363.33      370.00     12.31 o 
   5   1   6     5608.65     5951.09     71.57 o 
   6   1   6       15.46       18.93      4.78 o 
   7   1   6     5528.49     5825.81    133.95 o 
   8   1   6      362.74      313.44     36.31 o 
   9   1   6     1124.85     1197.38     32.36 o 
  10   1   6     1557.51     1652.80    140.18 o 
  11   1   6      288.74      298.06     47.26 o 
  12   1   6       82.21      101.33     27.09 o 
 -10   2   6       18.96       16.89     10.66 o 
  -9   2   6       18.12       27.51     14.67 o 
  -8   2   6       38.35       71.30     27.62 o 
  -7   2   6      290.51      323.04     65.07 o 
  -6   2   6      747.98      755.24     68.05 o 
  -5   2   6       93.53       78.09      8.93 o 
  -4   2   6      712.89      709.12     29.22 o 
  -3   2   6      516.32      530.86     28.60 o 
  -2   2   6     8184.79     8385.35     56.65 o 
  -1   2   6     2368.80     2385.22     34.73 o 
   0   2   6      772.34      657.46     18.27 o 
   1   2   6      645.90      812.01     17.10 o 
   2   2   6     3723.41     3913.15     89.81 o 
   3   2   6     9651.50     8737.06     59.87 o 
   4   2   6       24.05       10.24      6.26 o 
   5   2   6       15.76       22.71      8.98 o 
   6   2   6      316.27      254.17     16.95 o 
   7   2   6      123.82      120.53     17.64 o 
   8   2   6      491.84      481.03     36.28 o 
   9   2   6      395.22      359.94     34.14 o 
  10   2   6        4.72        6.61      5.37 o 
  11   2   6      315.61      437.25     98.12 o 
  12   2   6      395.05      433.77    101.29 o 
  -9   3   6      355.14      324.38     64.61 o 
  -8   3   6      324.16      366.56    102.24 o 
  -7   3   6     1024.08     1136.98     68.89 o 
  -6   3   6     2674.61     2984.80    108.28 o 
  -5   3   6     4991.64     5327.24    132.06 o 
  -4   3   6       35.10       42.69      5.69 o 
  -3   3   6     3831.10     3574.09     42.62 o 
  -2   3   6      569.63      640.43     21.70 o 
  -1   3   6     3601.82     4066.43     54.34 o 
   0   3   6     1563.54     1416.73     28.85 o 
   1   3   6     4445.13     4442.72     58.71 o 
   2   3   6     1500.01     1595.71     31.94 o 
   3   3   6      105.66      109.23     12.32 o 
   4   3   6      656.48      603.77     16.64 o 
   5   3   6     3761.98     3869.75     72.86 o 
   6   3   6     1002.20     1137.40     29.42 o 
   7   3   6     4312.66     4379.76     56.92 o 
   8   3   6     2591.98     2680.46     42.33 o 
   9   3   6      565.49      573.62     45.18 o 
  10   3   6      137.04       99.64     14.06 o 
  11   3   6      155.91      105.30     60.50 o 
  12   3   6       86.86      120.66     35.19 o 
  -9   4   6       26.38       27.39     19.75 o 
  -8   4   6        5.57       31.33     20.67 o 
  -7   4   6      135.07      131.32     43.67 o 
  -6   4   6      619.01      564.97     51.16 o 
  -5   4   6       41.63       47.62      9.40 o 
  -4   4   6     2646.80     2509.86     45.49 o 
  -3   4   6     1230.31     1165.97     37.19 o 
  -2   4   6     4129.01     4210.66     49.50 o 
  -1   4   6     2267.84     2136.85     32.65 o 
   0   4   6     6716.27     7140.64     53.01 o 
   1   4   6    12131.91    11998.68     66.43 o 
   2   4   6     5366.90     4638.20     89.53 o 
   3   4   6     3568.76     3153.21     35.33 o 
   4   4   6     3983.57     3845.28     41.76 o 
   5   4   6       25.41       26.79     11.89 o 
   6   4   6     4152.03     4509.35     63.59 o 
   7   4   6     1820.55     1768.54     40.57 o 
   8   4   6       44.73       31.82      7.90 o 
   9   4   6        1.96        6.06      3.97 o 
  10   4   6      459.42      460.90     25.62 o 
  11   4   6      175.74      131.67     23.33 o 
  12   4   6       56.86       68.66     24.11 o 
  -8   5   6      351.95      345.40     92.96 o 
  -7   5   6      730.46      800.75    144.92 o 
  -6   5   6     2079.44     2164.28     60.45 o 
  -5   5   6     1791.20     1940.41     43.22 o 
  -4   5   6     2665.33     2753.19     54.36 o 
  -3   5   6      475.30      533.35     25.36 o 
  -2   5   6        6.27       14.20     11.06 o 
  -1   5   6     1513.74     1525.48     32.58 o 
   0   5   6        5.26       10.02      5.74 o 
   1   5   6        1.17       17.00      6.46 o 
   2   5   6       81.31       96.16      9.69 o 
   3   5   6     2321.84     1865.05     25.21 o 
   4   5   6     1088.92     1034.06     24.88 o 
   5   5   6      468.66      447.03     18.94 o 
   6   5   6     7871.70     7888.68     62.21 o 
   7   5   6       35.77      103.83     25.53 o 
   8   5   6       90.65       97.92     11.44 o 
   9   5   6     1647.01     1827.97     46.98 o 
  10   5   6      532.20      521.09     40.31 o 
  11   5   6       60.94       47.68     14.84 o 
  12   5   6      851.77      815.84     78.94 o 
  -8   6   6       92.46      104.08     29.04 o 
  -7   6   6        9.32       13.56     13.45 o 
  -6   6   6       18.65       10.42      6.16 o 
  -5   6   6      198.04      144.34     24.66 o 
  -4   6   6     1157.68     1289.95     56.50 o 
  -3   6   6       62.73       78.17     14.47 o 
  -2   6   6      100.61       96.86     20.48 o 
  -1   6   6     8675.20     8619.72     97.64 o 
   0   6   6     1530.75     1539.95     28.72 o 
   1   6   6    12613.68    12282.14    140.15 o 
   2   6   6     5322.90     5173.10     59.36 o 
   3   6   6      131.57      155.77     17.20 o 
   4   6   6      471.31      465.71     20.52 o 
   5   6   6     1800.14     1761.60     28.62 o 
   6   6   6     2975.68     3156.69     41.33 o 
   7   6   6      681.11      682.08     21.85 o 
   8   6   6      549.09      570.72     36.76 o 
   9   6   6     1308.24     1270.90     51.42 o 
  10   6   6      161.78      127.76     17.80 o 
  11   6   6      528.13      511.24     77.73 o 
  -7   7   6      296.44      314.33    109.62 o 
  -6   7   6      843.26      871.17     99.34 o 
  -5   7   6      843.26      864.54     98.11 o 
  -4   7   6      251.76      242.83     34.56 o 
  -3   7   6      857.07      989.61     59.25 o 
  -2   7   6     1724.40     1837.92     74.13 o 
  -1   7   6      208.28      248.77     29.52 o 
   0   7   6      933.03      940.14     37.55 o 
   1   7   6        6.26       18.89      6.01 o 
   2   7   6        0.33        6.09      5.30 o 
   3   7   6      155.19      171.04     14.94 o 
   4   7   6      182.26      202.65     17.47 o 
   5   7   6     1520.76     1618.61     56.48 o 
   6   7   6      668.28      733.33     29.55 o 
   7   7   6     2213.96     2170.63     41.55 o 
   8   7   6      588.77      599.77     38.82 o 
   9   7   6      135.72      164.30     18.64 o 
  10   7   6      252.00      232.42     25.76 o 
  -6   8   6       78.11       79.13     31.18 o 
  -5   8   6       28.75       19.46      8.96 o 
  -4   8   6        0.44       10.85      6.50 o 
  -3   8   6      114.97      132.00     47.30 o 
  -2   8   6       36.77       69.39     14.98 o 
  -1   8   6      197.06      304.40     34.35 o 
   0   8   6     5690.27     6092.68     78.58 o 
   1   8   6       25.92       35.49      6.09 o 
   2   8   6      723.69      710.84     26.35 o 
   3   8   6      293.46      330.43     20.88 o 
   4   8   6     6006.76     5952.24     58.20 o 
   5   8   6      199.45      205.62     25.63 o 
   6   8   6     4124.25     4480.63    158.01 o 
   7   8   6     1031.56     1183.97    111.57 o 
   8   8   6     1833.58     1831.93    101.52 o 
   9   8   6       22.18        7.14      9.70 o 
  10   8   6       62.23       37.50     19.91 o 
  11   8   6       21.12       10.42      7.22 o 
  12   8   6      580.36      556.61     38.78 o 
  -5   9   6      287.92      219.25     57.50 o 
  -4   9   6      180.19      148.12     32.87 o 
  -3   9   6      478.54      519.65     93.57 o 
  -2   9   6      838.67      945.97     85.89 o 
  -1   9   6     1329.21     1292.01     89.14 o 
   0   9   6      965.79      915.97     66.51 o 
   1   9   6        2.37       51.51     21.32 o 
   2   9   6      105.35       91.61     12.57 o 
   3   9   6      904.92      955.64     37.74 o 
   4   9   6       29.77       32.21      5.40 o 
   5   9   6      210.07      214.24     18.69 o 
   6   9   6      885.87      887.54     37.06 o 
   7   9   6       20.58       23.61     12.34 o 
   8   9   6       75.66       85.55     24.38 o 
   9   9   6     1105.66     1195.24     62.55 o 
  10   9   6       22.28       10.81      7.83 o 
  11   9   6       79.97       84.94     24.49 o 
  12   9   6     1711.29     2048.68    122.76 o 
  -4  10   6       55.86       33.00     21.87 o 
  -3  10   6      110.20      103.61     28.21 o 
  -2  10   6      287.74      330.99     67.56 o 
  -1  10   6      295.73      312.94     61.30 o 
   0  10   6     1462.76     1645.25     68.46 o 
   1  10   6       68.86       98.68     25.71 o 
   2  10   6      192.86      216.72     27.92 o 
   3  10   6      641.45      637.53     46.11 o 
   4  10   6      202.43      195.82     26.03 o 
   5  10   6     1804.03     1945.89     38.86 o 
   6  10   6      405.68      355.90     32.20 o 
   7  10   6       77.42      120.66     26.63 o 
   8  10   6      119.71      135.67     37.06 o 
   9  10   6       51.61       64.49     20.25 o 
  10  10   6      136.44      171.17     59.26 o 
  11  10   6      199.05      171.25     34.77 o 
  12  10   6       96.09       47.80     24.15 o 
  -3  11   6      304.70      273.27     67.17 o 
  -2  11   6      190.36      198.46     43.46 o 
  -1  11   6      289.20      243.63     48.79 o 
   0  11   6      211.66      222.49     52.78 o 
   1  11   6       33.03       36.77     13.36 o 
   2  11   6        2.39       13.13      5.77 o 
   3  11   6        1.05        9.61      7.47 o 
   4  11   6       41.68       41.85      7.73 o 
   5  11   6       16.02       26.37      8.16 o 
   6  11   6      543.32      570.60     45.38 o 
   7  11   6       65.02       74.62     19.68 o 
   8  11   6      367.39      343.75     80.85 o 
   9  11   6       71.26       92.77     36.91 o 
  10  11   6      580.35      636.15     52.11 o 
  11  11   6      424.12      349.79     78.44 o 
  12  11   6       84.57       32.86     19.60 o 
  -2  12   6       88.97       64.29     20.90 o 
  -1  12   6      300.91      236.91     70.28 o 
   0  12   6      593.53      654.05     31.01 o 
   1  12   6      115.82      133.48     22.07 o 
   2  12   6      416.83      357.94     57.78 o 
   3  12   6     1840.18     1795.95     52.54 o 
   4  12   6        0.37       12.92      7.71 o 
   5  12   6      412.10      392.90     40.57 o 
   6  12   6      227.63      227.15     35.00 o 
   7  12   6      229.72      205.75     65.64 o 
   8  12   6      103.22       60.67     31.52 o 
   9  12   6       91.06       42.41     18.15 o 
  10  12   6        1.60       10.09     10.39 o 
  11  12   6       88.49       47.87     21.01 o 
   0  13   6        6.18       10.06      8.37 o 
   1  13   6       16.56       16.72      6.71 o 
   2  13   6       40.18       24.56     11.77 o 
   3  13   6        7.89       12.58      5.54 o 
   4  13   6      776.61      741.54    101.58 o 
   5  13   6      107.86       82.75     31.72 o 
   6  13   6       36.96       14.33      7.22 o 
   7  13   6       23.71       15.70     16.28 o 
   8  13   6      618.93      632.49     63.39 o 
   9  13   6      563.31      457.99     76.11 o 
  10  13   6        3.87       11.16     11.35 o 
   2  14   6      137.85       92.98     24.03 o 
   3  14   6      114.65       81.39     23.92 o 
   4  14   6      239.19      182.80     36.57 o 
   5  14   6      136.95      141.52     55.36 o 
   6  14   6       26.26       20.59     15.97 o 
   7  14   6      225.71      174.23     64.80 o 
   8  14   6      151.61      138.20     36.14 o 
   9  14   6      205.18      117.91     42.30 o 
  -7 -12   7       15.65        6.11      4.24 o 
  -6 -12   7      657.53      594.51     89.14 o 
  -5 -12   7      169.66      110.87     31.07 o 
  -4 -12   7       36.37       22.87      8.24 o 
  -3 -12   7        0.95       12.76      5.85 o 
  -2 -12   7        2.18        7.15      6.73 o 
  -1 -12   7       52.58       32.95     14.84 o 
   0 -12   7       21.18        8.33     10.24 o 
  -8 -11   7      283.64      234.40     54.45 o 
  -7 -11   7        7.90       13.14     10.43 o 
  -6 -11   7      134.80      107.99     45.45 o 
  -5 -11   7      100.70       68.86     17.25 o 
  -4 -11   7      112.30       84.27     20.37 o 
  -3 -11   7      419.88      427.28     67.60 o 
  -2 -11   7      441.84      450.81     59.64 o 
  -1 -11   7       60.02       41.29     14.64 o 
   0 -11   7     1022.32     1104.67     90.15 o 
   1 -11   7       58.02       37.46      9.76 o 
   2 -11   7        0.90       20.55      5.70 o 
  -9 -10   7      358.10      277.65     50.62 o 
  -8 -10   7      655.56      673.56     34.12 o 
  -7 -10   7     1103.99     1249.09     52.71 o 
  -6 -10   7       12.95        3.36      5.50 o 
  -5 -10   7      483.10      446.52     59.28 o 
  -4 -10   7      279.66      239.41     38.37 o 
  -3 -10   7      533.54      468.46     58.74 o 
  -2 -10   7       56.65       35.12      9.15 o 
  -1 -10   7       60.02       50.25     14.41 o 
   0 -10   7      101.69       91.65     26.05 o 
   1 -10   7       97.01       77.06     44.28 o 
   2 -10   7      358.43      296.64     54.16 o 
   3 -10   7      444.34      385.44     86.86 o 
 -10  -9   7        2.13       12.84      6.34 o 
  -9  -9   7       27.52       32.02     10.01 o 
  -8  -9   7      564.00      484.38     72.05 o 
  -7  -9   7      161.07      132.06     28.79 o 
  -6  -9   7      395.11      366.59     40.00 o 
  -5  -9   7      536.91      556.93     59.38 o 
  -4  -9   7      450.72      475.45     48.16 o 
  -3  -9   7     1732.56     1817.44     49.01 o 
  -2  -9   7      536.73      548.14     66.01 o 
  -1  -9   7     1400.77     1482.33    100.89 o 
   0  -9   7      144.40      122.31     38.76 o 
   1  -9   7       29.20       19.56     15.78 o 
   2  -9   7      373.28      390.28     80.48 o 
   3  -9   7      342.69      304.40     52.71 o 
   4  -9   7      122.36      112.21     35.05 o 
   5  -9   7        3.37        8.27      9.34 o 
 -10  -8   7        2.67        0.42      2.71 o 
  -8  -8   7       63.40       39.04     12.57 o 
  -7  -8   7      727.87      777.84     70.86 o 
  -6  -8   7       18.63       18.54      5.98 o 
  -5  -8   7        3.09       20.76     29.06 o 
  -4  -8   7       98.48       80.46     12.48 o 
  -3  -8   7        2.77       17.72      6.32 o 
  -2  -8   7      120.25      140.41     25.72 o 
  -1  -8   7      981.25     1102.60     58.48 o 
   0  -8   7      114.89      112.85     18.05 o 
   1  -8   7        4.61       14.35      9.95 o 
   2  -8   7      883.91      995.11     56.29 o 
   3  -8   7      387.04      397.43     38.49 o 
   4  -8   7     1398.78     1427.38    177.09 o 
   5  -8   7      824.94      861.92     53.07 o 
   6  -8   7      181.94      109.81     43.37 o 
 -10  -7   7       67.46       34.69     15.21 o 
  -9  -7   7        0.33        3.71      2.43 o 
  -8  -7   7      122.02       72.53     33.57 o 
  -7  -7   7      290.71      305.97     34.45 o 
  -6  -7   7      161.61      153.87     20.36 o 
  -5  -7   7     1827.50     1945.62     63.66 o 
  -4  -7   7      445.18      431.37     36.59 o 
  -3  -7   7     5208.96     5304.43     82.32 o 
  -2  -7   7       55.17       66.09     10.27 o 
  -1  -7   7      652.72      646.42     49.35 o 
   0  -7   7     1708.17     1792.37     66.33 o 
   1  -7   7     1248.54     1302.93     56.82 o 
   2  -7   7       10.92       16.80      8.67 o 
   3  -7   7     2780.70     3035.89    128.76 o 
   4  -7   7       16.67       13.04     13.18 o 
   5  -7   7        0.55       14.03      6.59 o 
   6  -7   7        0.09        8.06      8.31 o 
   7  -7   7       93.90       75.12     30.55 o 
 -10  -6   7     2358.68     2985.19     57.69 o 
  -9  -6   7      393.32      287.55     59.49 o 
  -8  -6   7      513.45      496.09     49.02 o 
  -7  -6   7       16.73       23.27      4.49 o 
  -6  -6   7      133.09      113.49     20.36 o 
  -5  -6   7        5.11        4.66      5.16 o 
  -4  -6   7     1983.43     2057.76     44.84 o 
  -3  -6   7       62.62       55.27      7.22 o 
  -2  -6   7      268.70      261.99     23.71 o 
  -1  -6   7      107.25      142.18     13.83 o 
   0  -6   7      460.09      482.71     24.93 o 
   1  -6   7      193.41      268.92     26.72 o 
   2  -6   7     2955.87     3109.29     61.80 o 
   3  -6   7     1142.62     1013.77     79.63 o 
   4  -6   7       33.94       15.61      5.61 o 
   5  -6   7      214.33      151.34     37.45 o 
   6  -6   7     1039.81      934.78    123.46 o 
   7  -6   7     1107.15     1255.32    144.56 o 
   8  -6   7       62.78      122.72     33.55 o 
 -11  -5   7       86.87       63.81     26.90 o 
 -10  -5   7       57.60       23.00     15.09 o 
  -9  -5   7      295.47      234.58     36.45 o 
  -8  -5   7      118.05       88.08     16.73 o 
  -7  -5   7      394.66      403.21     34.49 o 
  -6  -5   7      136.94      135.19     18.91 o 
  -5  -5   7     1941.35     1989.00     36.55 o 
  -4  -5   7     3325.97     3631.46     41.41 o 
  -3  -5   7      334.78      362.34     23.27 o 
  -2  -5   7     4395.12     4367.87     83.28 o 
  -1  -5   7     4302.36     4531.27     50.63 o 
   0  -5   7     1026.11     1121.10     39.75 o 
   1  -5   7     2250.54     2182.05     40.55 o 
   2  -5   7     8353.74     8843.01    123.19 o 
   3  -5   7      216.73      241.87     23.79 o 
   4  -5   7      365.60      342.16     29.14 o 
   5  -5   7       10.61       21.13     18.91 o 
   6  -5   7       54.00       25.24     14.01 o 
   7  -5   7       40.38       27.84     11.29 o 
   8  -5   7      150.11      140.11     25.24 o 
 -11  -4   7       19.74       12.80     17.46 o 
 -10  -4   7      421.29      307.76     69.96 o 
  -9  -4   7     1759.39     1831.17     59.20 o 
  -8  -4   7       46.37       41.25      7.17 o 
  -7  -4   7      101.92      101.97     10.85 o 
  -6  -4   7     2218.89     2313.92     39.36 o 
  -5  -4   7     1114.76     1153.85     30.06 o 
  -4  -4   7     1124.01     1099.00     34.52 o 
  -3  -4   7      213.58      238.72     18.82 o 
  -2  -4   7      720.45      658.00     23.02 o 
  -1  -4   7     4252.51     4234.95     53.06 o 
   0  -4   7        3.77        7.44      4.40 o 
   1  -4   7       43.92       81.78      9.93 o 
   2  -4   7     2615.24     2535.46     38.82 o 
   3  -4   7     1845.27     1962.78     44.55 o 
   4  -4   7     2943.98     3001.34     75.71 o 
   5  -4   7     1874.11     1897.16     69.94 o 
   6  -4   7       21.13       17.68      9.79 o 
   7  -4   7     2319.89     2275.01    149.15 o 
   8  -4   7     1372.11     1425.39    123.58 o 
   9  -4   7      248.05      301.00     67.55 o 
 -11  -3   7      190.77      178.16     53.41 o 
 -10  -3   7       97.03       93.76     26.86 o 
  -9  -3   7        0.72        4.28      2.31 o 
  -8  -3   7      191.82      174.91     21.33 o 
  -7  -3   7     2948.27     3149.22     55.02 o 
  -6  -3   7       76.22       89.18     11.18 o 
  -5  -3   7        4.19       10.28      4.78 o 
  -4  -3   7     5291.89     4894.45     49.59 o 
  -3  -3   7       25.65       17.49      4.11 o 
  -2  -3   7     1839.65     1740.01     32.66 o 
  -1  -3   7     2675.82     2499.87     33.35 o 
   0  -3   7     3613.64     3699.62     52.30 o 
   1  -3   7     4520.61     4317.95     50.62 o 
   2  -3   7     4634.96     4310.13     63.50 o 
   3  -3   7     1581.43     1558.39     27.44 o 
   4  -3   7        1.50       13.08      5.62 o 
   5  -3   7      525.19      613.04     35.17 o 
   6  -3   7       23.96       14.22     10.50 o 
   7  -3   7       58.61       33.89     13.24 o 
   8  -3   7      203.76      225.47     49.08 o 
   9  -3   7        2.82        2.58      3.88 o 
  10  -3   7      123.12      157.76     29.11 o 
 -11  -2   7      534.64      496.74    131.78 o 
 -10  -2   7       26.99       35.23     18.76 o 
  -9  -2   7       12.84        5.96      7.97 o 
  -8  -2   7      338.60      351.77     26.76 o 
  -7  -2   7     1298.40     1397.52     48.90 o 
  -6  -2   7       94.47      107.43     12.51 o 
  -5  -2   7      559.21      517.11     43.31 o 
  -4  -2   7      878.84      771.98     25.94 o 
  -3  -2   7      808.88      828.73     28.59 o 
  -2  -2   7     5329.37     5013.95     42.87 o 
  -1  -2   7     1642.67     1525.74     28.01 o 
   0  -2   7      315.10      252.66     12.66 o 
   1  -2   7      424.50      634.21     23.93 o 
   2  -2   7       26.36       27.21      6.17 o 
   3  -2   7     6714.34     6671.66     84.74 o 
   4  -2   7     1545.62     1531.86     28.02 o 
   5  -2   7     2397.10     2423.99     35.47 o 
   6  -2   7     4063.47     4150.84     78.83 o 
   7  -2   7       16.54       29.42     10.16 o 
   8  -2   7     1904.63     1821.42     56.04 o 
   9  -2   7      167.49      123.47     33.85 o 
  10  -2   7        2.22       34.31     21.66 o 
 -10  -1   7      123.14      152.87     41.03 o 
  -9  -1   7       49.27       88.72     30.76 o 
  -8  -1   7      437.40      385.34     37.03 o 
  -7  -1   7        1.47        6.51      3.58 o 
  -6  -1   7     2172.30     2313.40     43.93 o 
  -5  -1   7      371.59      379.27     18.10 o 
  -4  -1   7       74.61       69.41      8.74 o 
  -3  -1   7     4086.83     4217.15     47.53 o 
  -2  -1   7    12238.23    12530.75    129.87 o 
  -1  -1   7      289.81      317.29     16.81 o 
   0  -1   7    14771.31    14184.81     84.90 o 
   1  -1   7     6558.55     6370.17     41.96 o 
   2  -1   7      335.97      432.19     18.08 o 
   3  -1   7      482.68      519.49     20.22 o 
   4  -1   7      355.84      382.51     19.88 o 
   5  -1   7     1138.89     1098.06     35.91 o 
   6  -1   7      380.66      440.84     23.13 o 
   7  -1   7      224.97      204.98     23.93 o 
   8  -1   7      154.95      168.77     21.61 o 
   9  -1   7        0.51        6.79      6.76 o 
  10  -1   7       79.80      131.13     29.73 o 
  11  -1   7      238.70      278.15     69.61 o 
 -10   0   7      280.39      296.34     80.96 o 
  -9   0   7      401.64      477.52    107.13 o 
  -8   0   7      597.35      666.64    145.34 o 
  -7   0   7     1818.77     1946.17    105.50 o 
  -6   0   7     1172.69     1194.00     29.24 o 
  -5   0   7      475.17      428.85     15.26 o 
  -4   0   7     1172.00     1203.73     26.98 o 
  -3   0   7     2084.55     2118.51     47.23 o 
  -2   0   7     1167.40     1266.96     27.20 o 
  -1   0   7     1330.12     1245.56     23.04 o 
   0   0   7        9.67       15.86      4.27 o 
   1   0   7     5743.18     5110.00     50.16 o 
   2   0   7       80.82       58.90      8.67 o 
   3   0   7      842.32      776.20     23.37 o 
   4   0   7     7984.30     7767.22     50.38 o 
   5   0   7      443.10      480.72     24.43 o 
   6   0   7      778.95      853.85     31.94 o 
   7   0   7     9478.51    10363.81    116.27 o 
   8   0   7      141.51      131.20     17.69 o 
   9   0   7     1448.21     1542.58    179.88 o 
  10   0   7      667.48      826.35    160.39 o 
  11   0   7        1.01       10.24     17.38 o 
 -10   1   7       13.62       30.15     19.91 o 
  -9   1   7      100.78      129.41     35.42 o 
  -8   1   7        6.57       39.43     22.73 o 
  -7   1   7      265.41      330.49     77.98 o 
  -6   1   7      436.39      452.12     29.19 o 
  -5   1   7      181.86      164.01     17.11 o 
  -4   1   7      983.50      858.71     22.45 o 
  -3   1   7     1750.27     1630.25     28.86 o 
  -2   1   7     3438.95     3512.01     44.12 o 
  -1   1   7    12988.33    12461.96     95.18 o 
   0   1   7      307.21      380.11     14.79 o 
   1   1   7     3137.42     3051.55     39.65 o 
   2   1   7     7265.63     6528.16     60.37 o 
   3   1   7     1686.22     1672.25     34.38 o 
   4   1   7     3013.07     2767.83     43.38 o 
   5   1   7     5692.04     5141.53     41.00 o 
   6   1   7      955.58     1089.64     42.14 o 
   7   1   7      172.98      215.38     29.21 o 
   8   1   7     1544.93     1703.85     45.29 o 
   9   1   7      277.78      234.25     29.60 o 
  10   1   7      188.34      132.08     42.37 o 
  11   1   7       23.72       40.42     20.71 o 
  12   1   7      290.58      339.36    110.53 o 
 -10   2   7      121.35       60.41     42.33 o 
  -9   2   7       16.39       19.52     12.15 o 
  -8   2   7     4516.64     5246.84    116.00 o 
  -7   2   7     1097.18     1202.92    108.81 o 
  -6   2   7     1790.15     1765.94     39.30 o 
  -5   2   7     3065.34     2958.06     44.94 o 
  -4   2   7      107.49      140.45     14.32 o 
  -3   2   7      799.15      769.69     26.84 o 
  -2   2   7     2762.51     2631.09     32.52 o 
  -1   2   7     2260.91     1937.79     26.28 o 
   0   2   7     1395.82     1327.61     24.18 o 
   1   2   7       77.06      103.93     11.75 o 
   2   2   7      209.64      214.18     15.85 o 
   3   2   7     1602.41     1330.19     26.52 o 
   4   2   7     9423.74     9616.57     51.70 o 
   5   2   7     6295.49     6267.52     49.09 o 
   6   2   7     2192.02     2009.99     33.70 o 
   7   2   7     4901.64     4724.05     57.19 o 
   8   2   7     4289.76     4444.12     94.10 o 
   9   2   7       13.21       52.55     11.64 o 
  10   2   7      433.14      387.98     50.20 o 
  11   2   7      395.80      410.23     95.75 o 
  12   2   7      363.91      341.38     80.85 o 
  -9   3   7      200.42      278.15     73.82 o 
  -8   3   7      405.03      393.35    108.28 o 
  -7   3   7      297.74      332.56     99.68 o 
  -6   3   7      276.38      229.19     28.02 o 
  -5   3   7      983.72      968.44     41.22 o 
  -4   3   7       37.55       60.18      9.36 o 
  -3   3   7     4214.56     4107.26     46.14 o 
  -2   3   7      208.24      152.38     16.39 o 
  -1   3   7        4.93      184.78     28.41 o 
   0   3   7       10.75       71.98     12.10 o 
   1   3   7      695.22      666.82     22.23 o 
   2   3   7     9384.95     8766.10     80.27 o 
   3   3   7      592.86      899.47     21.04 o 
   4   3   7    23073.63    23725.62    232.36 o 
   5   3   7     4707.60     5134.48     44.13 o 
   6   3   7      448.19      342.39     27.08 o 
   7   3   7       97.82      113.37     15.36 o 
   8   3   7      209.93      193.73     20.91 o 
   9   3   7      472.67      475.27     44.83 o 
  10   3   7       35.37       26.48     11.19 o 
  11   3   7        4.59        8.29     11.16 o 
  12   3   7      463.28      502.85     94.03 o 
  -9   4   7      370.60      276.93     66.18 o 
  -8   4   7       76.52       36.56     27.78 o 
  -7   4   7      713.49      823.75     81.84 o 
  -6   4   7        5.17        6.09      7.88 o 
  -5   4   7      144.80      143.28     18.31 o 
  -4   4   7      216.40      249.19     15.53 o 
  -3   4   7     6832.38     7058.17     71.76 o 
  -2   4   7      827.57      805.04     22.66 o 
  -1   4   7     9935.99    10035.48     60.46 o 
   0   4   7       12.73       25.62      6.03 o 
   1   4   7     2304.50     2537.42     39.75 o 
   2   4   7      666.12      623.10     22.30 o 
   3   4   7      614.95      635.71     20.48 o 
   4   4   7      545.32      455.07     29.73 o 
   5   4   7     3787.55     3902.96     56.18 o 
   6   4   7     2157.48     2311.22     32.83 o 
   7   4   7     1065.80      952.31     23.85 o 
   9   4   7      205.61      200.02     21.20 o 
  10   4   7     2138.90     2343.32     55.13 o 
  11   4   7       64.83       30.31      7.56 o 
  -8   5   7        3.55       13.95     13.68 o 
  -7   5   7      338.52      303.18     89.48 o 
  -6   5   7       16.62        6.98      5.43 o 
  -5   5   7      103.24       72.89     10.84 o 
  -4   5   7      936.48      952.10     41.05 o 
  -3   5   7      749.75      696.49     32.50 o 
  -2   5   7     2213.54     2220.09     36.05 o 
  -1   5   7       19.66      195.37     22.23 o 
   0   5   7       20.64       44.95      6.54 o 
   1   5   7     1596.10     1594.70     35.84 o 
   2   5   7     2050.55     1939.17     35.55 o 
   3   5   7     9466.44     9304.37    102.15 o 
   4   5   7      792.03      724.88     24.91 o 
   5   5   7        7.04       16.29      5.71 o 
   6   5   7      469.90      511.40     33.38 o 
   7   5   7     1116.08     1173.88     46.97 o 
   8   5   7     2611.19     2506.04     37.93 o 
   9   5   7        9.30        8.10      3.97 o 
  10   5   7        1.72        8.32      2.65 o 
  11   5   7        9.80        5.66      5.88 o 
  12   5   7     1023.29     1185.16     49.29 o 
  -7   6   7      111.35      129.37     31.02 o 
  -6   6   7      197.11      158.61     52.08 o 
  -5   6   7     2478.97     2727.67     75.92 o 
  -4   6   7       90.09       91.06     14.86 o 
  -3   6   7     2690.90     2753.08     62.81 o 
  -2   6   7     2384.77     2248.46     67.51 o 
  -1   6   7      147.48      137.18     16.48 o 
   0   6   7     3143.57     3213.99     45.94 o 
   1   6   7      166.20      241.75     24.13 o 
   2   6   7       88.66       75.65     17.17 o 
   3   6   7     2703.08     2729.87     44.76 o 
   4   6   7       10.10       30.08      8.01 o 
   5   6   7     1182.12     1053.16     28.96 o 
   6   6   7      316.32      303.78     12.80 o 
   7   6   7       74.01       88.51      9.17 o 
   8   6   7     1495.18     1515.41     59.52 o 
   9   6   7       95.12       87.25     10.63 o 
  10   6   7     1858.25     2033.39     47.80 o 
  11   6   7      290.35      232.33     51.40 o 
  -7   7   7       14.52       27.09     21.82 o 
  -6   7   7       35.12       31.56     18.42 o 
  -5   7   7       63.97       40.07      9.94 o 
  -4   7   7      563.09      528.81     51.18 o 
  -3   7   7      919.66      954.50     57.64 o 
  -2   7   7        1.86       19.61      9.57 o 
  -1   7   7      293.21      307.93     25.81 o 
   0   7   7      824.77      888.54     53.35 o 
   1   7   7     3165.01     3618.26     48.07 o 
   2   7   7      318.44      332.79     23.88 o 
   3   7   7     5041.07     4723.37     50.77 o 
   4   7   7     4425.28     4639.78     64.55 o 
   5   7   7      118.44      167.97     16.97 o 
   6   7   7      504.44      676.80     86.83 o 
   7   7   7      294.09      267.76     16.94 o 
   8   7   7      314.16      301.19     26.09 o 
   9   7   7       82.09       73.52     12.49 o 
  10   7   7      562.73      483.35     49.36 o 
  11   7   7        2.39        4.21      3.16 o 
  12   7   7      254.97      126.05     48.45 o 
  -6   8   7      528.17      542.81     81.65 o 
  -5   8   7      803.98      848.55     37.25 o 
  -4   8   7     2081.03     2201.25     50.86 o 
  -3   8   7        3.39       18.71      8.12 o 
  -2   8   7      344.52      340.93     47.14 o 
  -1   8   7      431.14      413.40     35.29 o 
   0   8   7       34.11       51.10     10.28 o 
   1   8   7      479.61      489.41     29.81 o 
   2   8   7       67.90       98.80     12.49 o 
   3   8   7      450.07      407.28     29.32 o 
   4   8   7       11.22       12.96      4.66 o 
   5   8   7      403.03      460.92     39.03 o 
   6   8   7     4329.56     4378.88    130.75 o 
   7   8   7       59.91       63.71     13.96 o 
   8   8   7       43.27       30.28      6.49 o 
   9   8   7     2198.86     1982.79     99.92 o 
  10   8   7       91.00       63.33     17.23 o 
  11   8   7        0.71        3.54      3.64 o 
  12   8   7      339.34      231.77     69.61 o 
  -5   9   7        1.15       11.50     14.82 o 
  -4   9   7      248.89      205.88     39.60 o 
  -3   9   7       60.14       53.46     15.94 o 
  -2   9   7      103.35      120.91     20.47 o 
  -1   9   7     1711.17     1827.47     53.53 o 
   0   9   7     1667.09     1606.35     69.91 o 
   1   9   7     2861.24     2893.00     65.95 o 
   2   9   7     3502.98     3365.13     79.24 o 
   3   9   7       66.22       78.65     10.88 o 
   4   9   7     2058.51     2043.06     58.87 o 
   5   9   7      480.55      562.36     36.43 o 
   6   9   7     1105.00     1133.07     57.21 o 
   7   9   7      331.90      262.35     33.68 o 
   8   9   7       23.72       18.72     11.08 o 
   9   9   7      170.01      182.14     56.28 o 
  10   9   7      376.62      361.67     99.38 o 
  11   9   7      197.16      167.00     47.57 o 
  12   9   7      239.61      146.41     48.52 o 
  -4  10   7       75.27       50.45     16.33 o 
  -3  10   7      290.88      289.36     47.97 o 
  -2  10   7      350.95      373.68     62.99 o 
  -1  10   7      425.19      425.49     59.03 o 
   0  10   7      643.17      699.71     91.74 o 
   1  10   7        3.84       31.16     10.98 o 
   2  10   7      352.04      327.96     38.36 o 
   3  10   7      372.04      361.20     29.43 o 
   4  10   7       42.96       37.55      9.00 o 
   5  10   7      332.18      318.70     33.86 o 
   6  10   7       19.14       19.96      4.08 o 
   7  10   7       30.19       11.77     11.00 o 
   8  10   7     2315.12     2494.37    122.76 o 
   9  10   7       12.71       24.49     16.35 o 
  10  10   7      565.50      502.24     99.00 o 
  11  10   7      801.06     1081.69     80.62 o 
  12  10   7       10.52        5.23      7.30 o 
  -3  11   7        6.35       22.45     16.68 o 
  -2  11   7      622.18      576.37     49.67 o 
  -1  11   7      127.98       91.73     29.34 o 
   0  11   7     3093.89     3485.54     76.57 o 
   1  11   7      540.09      567.61     66.35 o 
   2  11   7      461.00      468.19     60.47 o 
   3  11   7       35.06       52.65      9.41 o 
   4  11   7      889.04      903.85     82.24 o 
   5  11   7      284.03      258.90     31.41 o 
   6  11   7     1273.55     1306.50     36.88 o 
   8  11   7        0.33       11.54     14.79 o 
   9  11   7      368.49      383.72     98.61 o 
  10  11   7       30.81       27.47     16.70 o 
  11  11   7        1.00       14.06     10.89 o 
  12  11   7      261.56      148.13     53.91 o 
  -2  12   7        2.49       12.75      8.14 o 
  -1  12   7      296.05      305.85     62.81 o 
   0  12   7      253.96      290.91     61.51 o 
   1  12   7       13.18       15.13      7.95 o 
   2  12   7       13.78       23.14     10.07 o 
   3  12   7        3.64       13.89      7.00 o 
   4  12   7       59.22       53.79      9.60 o 
   5  12   7       26.18       26.16      6.23 o 
   6  12   7      342.06      337.38     45.29 o 
   7  12   7      210.01      201.28     64.15 o 
   8  12   7      166.46      134.99     47.57 o 
   9  12   7     1091.28     1109.28    123.64 o 
  10  12   7      106.04       27.51     11.19 o 
  11  12   7       31.16        6.69      4.66 o 
   0  13   7       96.98       48.43     15.30 o 
   1  13   7       11.98       11.20      6.81 o 
   2  13   7       43.45       65.14     20.40 o 
   3  13   7      193.24      146.22     24.35 o 
   4  13   7        4.89        9.85      5.59 o 
   5  13   7     1496.10     1509.02     85.13 o 
   6  13   7       30.07       22.96     17.77 o 
   7  13   7      250.54      259.01     55.44 o 
   8  13   7        6.45       19.07      8.06 o 
   9  13   7       10.64       12.76      5.39 o 
  10  13   7       40.48       16.89      9.40 o 
   2  14   7        0.04       12.94      6.46 o 
   3  14   7       15.40       12.08      7.40 o 
   4  14   7        3.91       13.27      9.03 o 
   5  14   7       92.11       87.72     28.16 o 
   6  14   7       52.39       18.76     14.40 o 
   7  14   7      459.64      439.12     43.14 o 
   8  14   7       43.30        8.83     11.27 o 
   9  14   7        0.98        2.83      6.69 o 
  -6 -12   8      231.60      177.97     51.50 o 
  -5 -12   8     1332.44     1526.58     57.08 o 
  -4 -12   8        1.73        4.22      5.13 o 
  -3 -12   8      447.10      335.81     58.43 o 
  -2 -12   8       65.87       33.67     19.54 o 
  -1 -12   8        5.55        8.97      5.47 o 
  -8 -11   8        0.93       12.95      8.10 o 
  -7 -11   8       87.49       59.57     45.35 o 
  -6 -11   8      519.69      495.86     35.15 o 
  -5 -11   8        6.60        9.88     10.28 o 
  -4 -11   8       39.24       21.46      7.40 o 
  -3 -11   8       99.33       82.04     23.17 o 
  -2 -11   8      178.47      141.94     36.81 o 
  -1 -11   8       24.32       19.22      5.20 o 
   0 -11   8      180.15      161.88     47.74 o 
   1 -11   8       20.28        7.92      6.63 o 
  -9 -10   8       33.19       10.24      8.90 o 
  -8 -10   8       28.82        8.25      8.44 o 
  -7 -10   8      753.85      883.21     35.90 o 
  -6 -10   8       74.55       54.86     22.35 o 
  -5 -10   8       92.31       57.29     16.77 o 
  -4 -10   8       61.18       67.86     15.54 o 
  -3 -10   8      313.93      224.65     42.23 o 
  -2 -10   8      787.75      653.01    102.45 o 
  -1 -10   8      428.90      462.06     71.95 o 
   0 -10   8     1623.61     1745.24     56.50 o 
   1 -10   8      233.57      214.51     40.85 o 
   2 -10   8      697.37      691.46     43.91 o 
   3 -10   8       10.22       12.64      7.52 o 
  -9  -9   8      308.93      302.41     54.25 o 
  -8  -9   8       67.81       53.53     15.98 o 
  -7  -9   8      419.97      396.32     54.68 o 
  -6  -9   8     1087.46     1200.33     56.48 o 
  -5  -9   8      375.25      403.50     47.69 o 
  -4  -9   8        3.74        7.79      5.14 o 
  -3  -9   8      124.47      145.77     23.97 o 
  -2  -9   8       26.31       25.53      9.13 o 
  -1  -9   8        0.60        6.70      6.90 o 
   0  -9   8       37.02       32.32     15.05 o 
   1  -9   8      143.10      140.02     32.26 o 
   2  -9   8      529.01      523.82    110.76 o 
   3  -9   8        1.80       11.36     12.90 o 
   4  -9   8      396.85      333.71     61.39 o 
 -10  -8   8       61.14       30.64     12.84 o 
  -9  -8   8        2.72        4.28      5.69 o 
  -8  -8   8       61.96       45.70     14.40 o 
  -7  -8   8       27.58       16.35      6.32 o 
  -6  -8   8       79.50       98.72     17.07 o 
  -5  -8   8        5.61        5.99      6.06 o 
  -4  -8   8       22.81       15.99      6.93 o 
  -3  -8   8      362.59      363.42     44.32 o 
  -2  -8   8     1020.85     1081.63     73.99 o 
  -1  -8   8        0.19        8.28      5.70 o 
   0  -8   8     2814.00     3169.31     91.43 o 
   1  -8   8     1701.62     2092.40     67.74 o 
   2  -8   8        3.66        8.63      6.46 o 
   3  -8   8       88.13       77.62     32.97 o 
   4  -8   8      217.54      199.31     19.85 o 
   5  -8   8       82.54       46.28     22.16 o 
 -10  -7   8      269.63      261.99     41.80 o 
  -9  -7   8      534.89      622.57     26.98 o 
  -8  -7   8        9.43        6.30      5.48 o 
  -7  -7   8      490.44      533.37     53.43 o 
  -6  -7   8      514.94      519.07     49.39 o 
  -5  -7   8     1737.35     1882.67     57.27 o 
  -4  -7   8      116.91      103.35     16.26 o 
  -3  -7   8      720.98      752.70     54.66 o 
  -2  -7   8      162.12      195.32     25.47 o 
  -1  -7   8      877.35      864.09     61.55 o 
   0  -7   8      189.91      187.63     36.16 o 
   1  -7   8        6.94       35.61      6.90 o 
   2  -7   8      377.74      352.54     67.93 o 
   3  -7   8      372.50      403.51     69.12 o 
   4  -7   8      875.25      823.87     37.99 o 
   5  -7   8       25.03       22.74     10.05 o 
   6  -7   8      720.52      760.70     48.45 o 
 -10  -6   8       37.13       25.94     15.05 o 
  -9  -6   8       30.02       11.16      4.43 o 
  -8  -6   8      155.56       98.78     17.27 o 
  -7  -6   8       20.33       20.69      5.45 o 
  -6  -6   8        5.42       12.47      4.36 o 
  -5  -6   8      150.03      150.27     18.62 o 
  -4  -6   8     2918.23     2947.48     66.20 o 
  -3  -6   8       82.76       86.94     13.95 o 
  -2  -6   8       74.38       41.39      8.60 o 
  -1  -6   8     7984.16     8398.59    118.08 o 
   0  -6   8       34.47       39.56      8.37 o 
   1  -6   8      710.24      639.33     40.26 o 
   2  -6   8     2099.33     2103.46     72.72 o 
   3  -6   8       69.97       64.73     10.98 o 
   4  -6   8       58.23       49.69     13.29 o 
   5  -6   8      140.18       91.27     46.35 o 
   6  -6   8       54.90       43.90     28.35 o 
   7  -6   8        1.06        7.33      5.37 o 
 -10  -5   8      107.15       84.44     32.63 o 
  -9  -5   8     2423.90     2497.05    100.26 o 
  -8  -5   8      750.97      741.29     58.77 o 
  -7  -5   8     1799.62     1822.42     36.05 o 
  -6  -5   8      593.19      609.90     44.54 o 
  -5  -5   8      229.14      228.04     25.48 o 
  -4  -5   8      769.27      858.36     38.36 o 
  -3  -5   8      480.33      551.02     36.44 o 
  -2  -5   8     1744.69     1781.40     48.94 o 
  -1  -5   8      234.29      222.80     20.54 o 
   0  -5   8      142.42      142.89     13.75 o 
   1  -5   8     1058.17     1079.14     29.09 o 
   2  -5   8        5.97       14.54      5.55 o 
   3  -5   8      828.19      849.61     43.52 o 
   4  -5   8     2043.28     2038.11     73.16 o 
   5  -5   8     1150.25     1118.99     89.27 o 
   6  -5   8      123.95      111.20     25.24 o 
   7  -5   8      544.81      550.36     74.40 o 
   8  -5   8       35.22       14.23      6.82 o 
 -11  -4   8        7.63       18.03     12.38 o 
 -10  -4   8      247.99      175.30     64.34 o 
  -9  -4   8        1.10        4.58      2.54 o 
  -8  -4   8      450.17      422.59     41.97 o 
  -7  -4   8       93.49       86.45     12.63 o 
  -6  -4   8      448.44      509.37     39.39 o 
  -5  -4   8      311.88      294.44     19.80 o 
  -4  -4   8      963.00     1043.84     28.60 o 
  -3  -4   8     4620.54     4500.87    106.31 o 
  -2  -4   8     2205.39     2139.67     31.67 o 
  -1  -4   8     1447.01     1381.17     31.97 o 
   0  -4   8     8312.67     8814.41     75.78 o 
   1  -4   8     2801.23     2970.81     52.92 o 
   2  -4   8        0.27       15.30      5.83 o 
   3  -4   8     5429.78     5568.16     82.23 o 
   4  -4   8      681.53      743.73     48.17 o 
   5  -4   8      265.88      235.72     27.20 o 
   6  -4   8      103.89       70.62     23.59 o 
   7  -4   8      366.74      344.04     90.30 o 
   8  -4   8      302.32      273.72     49.68 o 
   9  -4   8       37.33       42.30     22.31 o 
 -11  -3   8      200.38      126.81     61.93 o 
 -10  -3   8     1567.69     1922.52     98.12 o 
  -9  -3   8       53.27       27.86      7.26 o 
  -8  -3   8      899.58     1030.40     58.34 o 
  -7  -3   8       11.94       15.53      3.93 o 
  -6  -3   8      128.71      136.49     13.18 o 
  -5  -3   8       74.50       76.21      8.46 o 
  -4  -3   8     2434.05     2277.05     47.81 o 
  -3  -3   8     1168.05     1060.98     25.03 o 
  -2  -3   8       80.24       69.03      9.47 o 
  -1  -3   8      802.55      832.02     28.57 o 
   0  -3   8     1204.78     1209.36     26.31 o 
   1  -3   8     2875.61     2906.31     53.34 o 
   2  -3   8     2546.06     2317.88     35.68 o 
   3  -3   8     1323.28     1252.80     31.95 o 
   4  -3   8      140.96      142.75     13.48 o 
   5  -3   8     2038.95     2013.07     59.07 o 
   6  -3   8      998.61      943.53     49.87 o 
   7  -3   8      623.15      654.69     58.03 o 
   8  -3   8      256.95      256.20     56.10 o 
   9  -3   8      160.30      111.06     39.98 o 
  10  -3   8      275.81      268.41     78.21 o 
 -10  -2   8      112.37       85.20     19.98 o 
  -9  -2   8     1284.33     1580.07    102.85 o 
  -8  -2   8       87.08       58.31      9.58 o 
  -7  -2   8      127.31      118.17     15.63 o 
  -6  -2   8      419.19      375.93     38.52 o 
  -5  -2   8     2197.82     2268.07     49.05 o 
  -4  -2   8     1834.58     1872.54     34.46 o 
  -3  -2   8       40.38       45.05      6.54 o 
  -2  -2   8     9362.30     9184.81     56.62 o 
  -1  -2   8     3944.83     4199.36     48.65 o 
   0  -2   8      331.38      392.78     19.03 o 
   1  -2   8     1414.69     1370.35     28.71 o 
   2  -2   8     9811.91     9756.57     85.19 o 
   3  -2   8      364.07      391.40     24.45 o 
   4  -2   8      207.00      214.62     15.68 o 
   5  -2   8      947.55     1144.39     40.66 o 
   6  -2   8      729.29      643.16     58.77 o 
   7  -2   8       15.02       31.29     10.78 o 
   8  -2   8       84.08       65.30     15.56 o 
   9  -2   8       53.23       36.51     17.58 o 
  10  -2   8       50.77       19.64     12.91 o 
 -10  -1   8      575.35      382.69     99.68 o 
  -9  -1   8      611.95      640.36    154.66 o 
  -8  -1   8      117.89      113.37     28.91 o 
  -7  -1   8      482.57      421.31     42.18 o 
  -6  -1   8       19.17       16.54      8.77 o 
  -5  -1   8     6476.50     6596.77     65.10 o 
  -4  -1   8      627.14      563.89     24.92 o 
  -3  -1   8     1398.90     1299.11     31.88 o 
  -2  -1   8     2976.52     3007.19     38.15 o 
  -1  -1   8      380.00      706.25     22.04 o 
   0  -1   8      473.30      394.64     17.81 o 
   1  -1   8      304.27      304.13     16.59 o 
   2  -1   8      454.91      441.54     24.53 o 
   3  -1   8        4.82       13.13      5.05 o 
   4  -1   8     4083.68     4057.13     52.85 o 
   5  -1   8     2172.88     2163.52     47.96 o 
   6  -1   8       22.38       23.06      7.00 o 
   7  -1   8     4686.37     4887.62     88.57 o 
   8  -1   8      916.88      910.72     66.16 o 
   9  -1   8        5.36        6.09      4.26 o 
  10  -1   8      720.02      857.83    110.95 o 
  11  -1   8      226.06      197.38     58.72 o 
 -10   0   8      462.10      426.85    101.10 o 
  -9   0   8       36.82       69.38     28.20 o 
  -8   0   8      105.31      100.52     41.38 o 
  -7   0   8      800.58      862.89     55.25 o 
  -6   0   8        1.00        8.81      3.71 o 
  -5   0   8        0.76       12.41      4.82 o 
  -4   0   8     1274.21     1162.02     33.54 o 
  -3   0   8     7798.08     7800.24     59.62 o 
  -2   0   8      589.34      572.46     26.52 o 
  -1   0   8     1739.84     2076.00     30.40 o 
   0   0   8     1848.96     1777.61     28.05 o 
   1   0   8     3094.24     2668.81     47.22 o 
   2   0   8     5086.81     5300.37     45.38 o 
   3   0   8    16478.75    15690.94    112.30 o 
   4   0   8      120.65      162.00     21.05 o 
   5   0   8      145.71      201.29     18.99 o 
   6   0   8       47.13       57.24     10.24 o 
   7   0   8        1.39        5.88      6.90 o 
   8   0   8        4.43       10.22      3.41 o 
   9   0   8       34.67       21.40      9.97 o 
  10   0   8      309.93      308.60     99.61 o 
  11   0   8       78.29       74.81     29.69 o 
 -10   1   8      196.87      156.57     54.22 o 
  -9   1   8       27.56       17.16     11.04 o 
  -8   1   8      105.19      120.05     45.73 o 
  -7   1   8      508.54      492.80     40.44 o 
  -6   1   8      371.30      322.71     37.69 o 
  -5   1   8       60.76       73.88     10.14 o 
  -4   1   8     2684.37     2484.38     36.49 o 
  -3   1   8     1637.56     1606.48     28.81 o 
  -2   1   8     4019.12     3958.79     48.39 o 
  -1   1   8      694.71      628.36     19.52 o 
   0   1   8       53.13       81.69     12.34 o 
   1   1   8       56.96      120.02     13.21 o 
   2   1   8       79.85      132.10     27.53 o 
   3   1   8     8215.19     7652.63     46.58 o 
   4   1   8     2988.96     3018.25     43.24 o 
   5   1   8     2366.76     2363.32     35.15 o 
   6   1   8     3183.86     3325.75     40.50 o 
   7   1   8      558.69      538.76     29.49 o 
   8   1   8     2098.87     2198.21     58.33 o 
   9   1   8      392.11      296.62     61.00 o 
  10   1   8      156.79      166.36     61.44 o 
  11   1   8      131.81      143.85     42.26 o 
  -9   2   8       96.50       86.73     31.90 o 
  -8   2   8      366.65      444.66     93.61 o 
  -7   2   8       78.99       76.49     28.73 o 
  -6   2   8     1092.37     1075.87     51.57 o 
  -5   2   8     2017.10     1955.97     55.99 o 
  -4   2   8      303.17      310.60     24.38 o 
  -3   2   8     3780.16     4096.53     41.15 o 
  -2   2   8     1733.77     1627.84     30.93 o 
  -1   2   8      249.72      291.30     15.18 o 
   0   2   8     5298.71     5518.34     45.84 o 
   1   2   8    22610.74    21414.91    146.12 o 
   2   2   8     3263.64     3734.88     51.26 o 
   3   2   8       50.26       80.91      9.76 o 
   4   2   8     2820.23     2602.17     40.41 o 
   5   2   8     2175.39     2143.68     33.65 o 
   6   2   8      789.69      791.65     26.99 o 
   7   2   8       63.59       70.58     10.82 o 
   8   2   8      369.56      454.38     50.07 o 
   9   2   8       17.33        9.27      5.48 o 
  10   2   8       20.72       15.42     21.15 o 
  11   2   8      121.80      165.67     44.93 o 
  12   2   8      773.63      751.85    164.56 o 
  -9   3   8      313.38      360.53    113.17 o 
  -8   3   8       64.28       84.36     30.07 o 
  -7   3   8       63.64       99.15     40.84 o 
  -6   3   8      451.15      421.49     41.67 o 
  -5   3   8       12.42       17.22      8.42 o 
  -4   3   8      580.62      526.38     25.11 o 
  -3   3   8     1636.89     1697.79     39.33 o 
  -2   3   8      458.66      494.28     36.68 o 
  -1   3   8      223.45      313.79     21.69 o 
   0   3   8      608.36      591.53     18.74 o 
   1   3   8      382.76      419.93     31.53 o 
   2   3   8      391.00      384.07     18.62 o 
   3   3   8     5848.24     5286.19     43.60 o 
   4   3   8     4706.38     4849.82     71.02 o 
   5   3   8      688.45      630.73     26.97 o 
   6   3   8     1722.93     1716.30     37.23 o 
   7   3   8     4790.90     4860.74     82.30 o 
   8   3   8       20.68       11.38      5.61 o 
   9   3   8     2689.05     2829.36     50.77 o 
  10   3   8       88.76       54.70     10.25 o 
  -8   4   8        0.59       23.84     25.33 o 
  -7   4   8       51.35       65.56     31.98 o 
  -6   4   8      138.41       93.28     20.72 o 
  -5   4   8       25.90       30.78      6.71 o 
  -4   4   8     1278.41     1270.10     46.53 o 
  -3   4   8      401.44      373.66     15.29 o 
  -2   4   8     1295.00     1445.80     27.26 o 
  -1   4   8     6369.08     6197.86     55.58 o 
   0   4   8     4532.76     4719.61     51.93 o 
   1   4   8     3787.15     3629.95     52.38 o 
   2   4   8     5560.49     5373.26     44.00 o 
   3   4   8      696.86      680.03     25.41 o 
   4   4   8      975.61      917.45     24.29 o 
   5   4   8      235.98      221.93     22.22 o 
   6   4   8     1288.87     1194.61     68.91 o 
   7   4   8       56.05       55.81      7.59 o 
   8   4   8     2635.29     2851.06     56.19 o 
   9   4   8       13.28       12.90      4.02 o 
  10   4   8        6.45        7.76      2.51 o 
  11   4   8       35.13       19.43      5.61 o 
  12   4   8     1325.11     1730.72    104.84 o 
  -8   5   8      874.27     1081.96    134.53 o 
  -7   5   8      714.78      606.93    157.91 o 
  -6   5   8      263.87      227.48     37.95 o 
  -5   5   8     1185.01     1184.86     35.00 o 
  -4   5   8      480.48      488.24     36.55 o 
  -3   5   8       53.63       75.80      9.64 o 
  -2   5   8      720.46      708.64     24.01 o 
  -1   5   8      135.58      140.12     10.24 o 
   0   5   8       12.10        7.83      4.37 o 
   1   5   8     2087.64     2568.62     73.41 o 
   2   5   8     1335.87     1404.56     27.19 o 
   3   5   8      282.15      181.59     26.00 o 
   4   5   8      922.24     1028.64     28.92 o 
   5   5   8     2273.39     2086.25     29.23 o 
   6   5   8     3733.85     3321.87     47.20 o 
   7   5   8     2735.75     2647.92     59.02 o 
   8   5   8     4782.46     4999.97    127.35 o 
   9   5   8      612.39      696.34     51.04 o 
  10   5   8     1425.87     1383.56     45.73 o 
  11   5   8       88.99       72.27     14.42 o 
  12   5   8      622.73      714.63     96.55 o 
  -7   6   8      387.36      352.58     98.15 o 
  -6   6   8       24.60       11.20     13.26 o 
  -5   6   8      534.52      476.27     49.02 o 
  -4   6   8        5.39       12.60      5.54 o 
  -3   6   8     1833.59     1841.02     64.72 o 
  -2   6   8      333.68      475.21     28.48 o 
  -1   6   8     1530.26     1406.47     34.78 o 
   0   6   8       26.68       77.00     12.26 o 
   1   6   8     3885.17     3785.75     45.83 o 
   2   6   8     4675.39     5026.89     54.91 o 
   3   6   8        6.97       23.39      8.18 o 
   4   6   8    10453.29    10697.48    112.84 o 
   5   6   8     1099.01     1249.97     29.12 o 
   6   6   8       55.71       62.90      8.06 o 
   7   6   8     1776.37     1948.06     53.38 o 
   8   6   8     1595.81     1641.29     59.93 o 
   9   6   8       50.21       53.63      8.32 o 
  10   6   8      182.07      133.48     19.55 o 
  11   6   8      383.03      386.18     64.99 o 
  -7   7   8      363.81      325.30     98.92 o 
  -6   7   8      528.15      450.43     94.53 o 
  -5   7   8      422.89      400.23     57.63 o 
  -4   7   8       52.37       32.59     11.03 o 
  -3   7   8     1958.66     2021.65     55.10 o 
  -2   7   8      673.43      646.95     40.08 o 
  -1   7   8        2.32        8.02      7.28 o 
   0   7   8     2226.81     2287.45     52.35 o 
   1   7   8      400.28      404.52     36.91 o 
   2   7   8       47.14       62.14     10.18 o 
   3   7   8       25.33       35.34      6.78 o 
   4   7   8      605.88      526.83     25.62 o 
   5   7   8      336.54      390.32     22.95 o 
   6   7   8     5395.69     5641.29     87.65 o 
   7   7   8       31.53       27.95      5.59 o 
   8   7   8      193.92      181.49     19.62 o 
   9   7   8      584.62      676.54     58.12 o 
  10   7   8       79.28       59.87     10.16 o 
  11   7   8     1664.83     1762.44     48.78 o 
  12   7   8      362.11      353.50     34.96 o 
  -6   8   8       22.53       13.56     16.73 o 
  -5   8   8       14.90       16.05     13.62 o 
  -4   8   8       44.54       39.64     10.58 o 
  -3   8   8       87.54       77.17     18.82 o 
  -2   8   8        6.36       18.49     16.54 o 
  -1   8   8      721.40      795.87     63.31 o 
   0   8   8      700.57      623.83     47.57 o 
   1   8   8      194.08      219.81     25.82 o 
   2   8   8     2312.07     2368.12     49.95 o 
   3   8   8     1240.45     1288.74     34.42 o 
   4   8   8      498.33      516.39     25.76 o 
   5   8   8     2177.12     2135.03     45.60 o 
   6   8   8     1934.14     2242.20     45.19 o 
   7   8   8       55.41       80.88     11.30 o 
   8   8   8      763.55      705.24     44.20 o 
   9   8   8      120.44       74.13     11.56 o 
  10   8   8        0.10        5.11      3.08 o 
  11   8   8       49.73       50.70     34.00 o 
  12   8   8      414.10      444.66     27.36 o 
  -5   9   8      403.96      386.39     40.08 o 
  -4   9   8      151.30      119.90     68.58 o 
  -3   9   8       53.69       42.80     14.16 o 
  -2   9   8     1756.15     1792.19     65.17 o 
  -1   9   8        1.47       30.96      9.57 o 
   0   9   8      255.15      307.06     47.34 o 
   1   9   8      345.50      349.80     48.50 o 
   2   9   8        0.59        8.24      5.13 o 
   3   9   8     1004.35     1119.24     64.36 o 
   4   9   8       50.55       67.21     12.43 o 
   5   9   8      353.30      396.45     46.39 o 
   6   9   8      630.75      716.01     42.57 o 
   7   9   8       29.98       33.59      6.11 o 
   8   9   8      112.13       87.13     27.81 o 
   9   9   8      602.83      649.49    114.97 o 
  10   9   8      566.12      611.55    146.14 o 
  11   9   8      928.73      948.50     44.44 o 
  12   9   8       63.72       23.77     15.97 o 
  -4  10   8       41.86       20.73     24.59 o 
  -3  10   8      698.60      693.09     40.37 o 
  -2  10   8      107.91       85.23     21.43 o 
  -1  10   8       62.81       95.51     21.72 o 
   0  10   8     1306.25     1512.15     58.07 o 
   1  10   8      134.34      148.14     23.45 o 
   2  10   8        8.52       16.58      7.20 o 
   3  10   8     2142.02     2109.54     66.93 o 
   4  10   8     1303.84     1419.95     57.88 o 
   5  10   8      490.84      544.13     53.04 o 
   6  10   8     2295.08     2537.80     70.47 o 
   7  10   8       31.22       59.37     14.40 o 
   8  10   8        2.71       13.30     10.85 o 
   9  10   8      167.55      132.20     43.75 o 
  10  10   8      350.87      377.34     49.78 o 
  11  10   8       11.11        9.82     12.68 o 
  12  10   8      209.24       83.10     38.05 o 
  -3  11   8       49.47       26.83     26.02 o 
  -2  11   8       97.06       72.83     20.80 o 
  -1  11   8      323.36      314.06     57.89 o 
   0  11   8       96.26       86.54     28.56 o 
   1  11   8      318.03      364.25     70.27 o 
   2  11   8      494.17      448.40     46.89 o 
   3  11   8      563.84      517.72     53.03 o 
   4  11   8      133.32      117.30     22.13 o 
   5  11   8      356.70      388.13     37.51 o 
   6  11   8      325.13      276.16     32.13 o 
   7  11   8       82.08       49.29     10.69 o 
   8  11   8      200.74      261.57     74.08 o 
   9  11   8      951.19     1025.57    130.52 o 
  10  11   8      658.18      652.20     91.66 o 
  11  11   8      276.17      278.57     61.32 o 
  12  11   8      143.86       54.33     27.82 o 
  -2  12   8      197.21      150.91     41.51 o 
  -1  12   8      330.39      218.19     51.39 o 
   0  12   8      125.58      113.20     31.33 o 
   1  12   8      323.28      337.80     65.76 o 
   2  12   8     2163.92     2324.87     62.45 o 
   3  12   8      439.61      436.49     65.97 o 
   4  12   8     2621.83     2775.93     65.58 o 
   5  12   8     2926.26     3469.48     79.37 o 
   6  12   8      145.55      124.66     24.00 o 
   7  12   8       28.38       24.07     16.12 o 
   8  12   8        0.70        2.75      7.91 o 
   9  12   8      340.06      320.83     87.23 o 
  10  12   8       24.93       20.17     10.01 o 
  11  12   8       12.40        9.25      6.95 o 
   0  13   8       32.86       25.41      9.81 o 
   1  13   8      189.13      169.09     33.24 o 
   2  13   8        0.96        9.24      5.85 o 
   3  13   8       69.46       59.12     14.21 o 
   4  13   8       44.12       33.91     10.01 o 
   5  13   8       17.93       23.36      7.85 o 
   6  13   8       12.53        8.98     20.33 o 
   7  13   8       85.28       60.48     27.05 o 
   8  13   8      609.33      642.61     57.96 o 
   9  13   8       28.14        6.50     13.45 o 
  10  13   8      377.20      271.12     82.76 o 
   2  14   8      131.34      119.40     25.03 o 
   3  14   8      363.57      270.91     46.68 o 
   4  14   8       42.65       44.92     15.15 o 
   5  14   8       43.85       26.52     20.52 o 
   6  14   8      112.57      114.81     24.83 o 
   7  14   8      209.13      185.00     23.34 o 
   8  14   8      136.97      119.09     36.83 o 
   9  14   8      588.07      440.84    106.60 o 
  -4 -12   9        0.70        5.18      4.78 o 
  -3 -12   9      119.39       60.69     20.92 o 
  -7 -11   9        7.03       10.39      7.68 o 
  -6 -11   9      448.42      372.98     58.50 o 
  -5 -11   9       43.22       28.82      8.48 o 
  -4 -11   9       58.64       40.29     17.48 o 
  -3 -11   9      336.91      264.61     56.49 o 
  -2 -11   9       50.76       25.03      9.34 o 
  -1 -11   9      715.52      788.64     48.72 o 
   0 -11   9      424.11      340.39     52.68 o 
   1 -11   9        4.17        7.20      3.63 o 
  -8 -10   9      394.66      407.64     33.13 o 
  -7 -10   9       54.78       25.56     15.24 o 
  -6 -10   9        7.48       13.18     11.46 o 
  -5 -10   9      224.86      212.02     29.67 o 
  -4 -10   9     1127.49     1234.92     65.56 o 
  -3 -10   9      207.82      151.29     28.21 o 
  -2 -10   9      478.35      444.65     75.03 o 
  -1 -10   9      538.03      566.59     78.26 o 
   0 -10   9        7.93       15.24      5.53 o 
   1 -10   9      106.73       75.25     16.48 o 
   2 -10   9      359.34      290.02     57.27 o 
   3 -10   9      151.08       91.02     32.84 o 
  -9  -9   9       51.32       32.02     17.23 o 
  -8  -9   9       23.57       15.74     16.96 o 
  -7  -9   9        7.29       13.64      7.99 o 
  -6  -9   9      235.53      190.72     30.21 o 
  -5  -9   9      160.44      118.53     28.42 o 
  -4  -9   9       87.87       68.56     17.16 o 
  -3  -9   9      229.15      238.68     40.65 o 
  -2  -9   9     1261.36     1213.67    108.68 o 
  -1  -9   9       12.06       25.87      8.28 o 
   0  -9   9      668.18      647.27     92.65 o 
   1  -9   9       15.69       16.88      8.65 o 
   2  -9   9     1230.87     1471.16     48.74 o 
   3  -9   9       59.04       31.91     11.52 o 
   4  -9   9       70.71       56.95     15.87 o 
  -9  -8   9      198.54      150.04     35.65 o 
  -8  -8   9       25.92       25.54      8.51 o 
  -7  -8   9      152.58      152.29     35.71 o 
  -6  -8   9      865.24      934.87     66.50 o 
  -5  -8   9       13.17        6.95      5.85 o 
  -4  -8   9     1029.14     1029.22     48.41 o 
  -3  -8   9       98.78       65.97     14.85 o 
  -2  -8   9      412.73      473.27     49.59 o 
  -1  -8   9      125.03      124.90     20.62 o 
   0  -8   9      251.12      311.24     45.25 o 
   1  -8   9      210.02      193.82     41.35 o 
   2  -8   9      632.97      502.93     75.70 o 
   3  -8   9      322.69      313.39     56.56 o 
   4  -8   9     1227.61     1261.01     44.59 o 
   5  -8   9       51.30       33.56     18.76 o 
  -9  -7   9       15.73       10.51      6.97 o 
  -8  -7   9        0.60        9.48      6.33 o 
  -7  -7   9      353.33      371.64     39.44 o 
  -6  -7   9      364.82      363.43     42.85 o 
  -5  -7   9       78.31      101.63     17.01 o 
  -4  -7   9     1679.81     1800.83     55.65 o 
  -3  -7   9      870.86      896.74     53.94 o 
  -2  -7   9        3.58       18.53     10.34 o 
  -1  -7   9      238.90      235.88     31.53 o 
   0  -7   9      208.68      226.38     25.70 o 
   1  -7   9       79.36       68.84     23.00 o 
   2  -7   9       84.04      115.28     24.85 o 
   3  -7   9      675.85      648.07     88.84 o 
   4  -7   9      115.65      142.32     44.32 o 
   5  -7   9       46.35       46.01     14.02 o 
   6  -7   9       83.17       46.72     18.09 o 
 -10  -6   9      145.73       91.58     38.51 o 
  -9  -6   9      684.85      814.04     69.27 o 
  -8  -6   9       66.35       46.10     18.69 o 
  -7  -6   9      756.82      716.12     68.48 o 
  -6  -6   9      988.71     1029.85     50.98 o 
  -5  -6   9     1334.63     1468.04     43.57 o 
  -4  -6   9      370.23      318.45     27.80 o 
  -3  -6   9      817.52      882.81     49.17 o 
  -2  -6   9        2.28       17.15      6.71 o 
  -1  -6   9       24.95       44.21      8.85 o 
   0  -6   9        8.74       19.51      6.87 o 
   1  -6   9       17.95       25.63      6.96 o 
   2  -6   9     1389.63     1551.39     80.04 o 
   3  -6   9      481.43      397.27     68.93 o 
   4  -6   9      426.29      405.47     65.13 o 
   5  -6   9     1068.11     1177.63     46.86 o 
   6  -6   9        1.74        6.96      5.79 o 
   7  -6   9      249.35      215.31     39.54 o 
 -10  -5   9      364.12      226.61     79.47 o 
  -9  -5   9        8.84       10.27      7.70 o 
  -8  -5   9      191.53      128.66     26.20 o 
  -7  -5   9      712.13      678.78     64.78 o 
  -6  -5   9      539.51      470.62     43.19 o 
  -5  -5   9      529.34      547.52     40.01 o 
  -4  -5   9      658.69      617.98     37.78 o 
  -3  -5   9       24.46       30.76      6.22 o 
  -2  -5   9     2533.96     2436.49     41.68 o 
  -1  -5   9      866.27      947.12     40.29 o 
   0  -5   9      581.18      582.33     28.34 o 
   1  -5   9     8397.90     8966.49    121.95 o 
   2  -5   9      254.70      233.70     20.99 o 
   3  -5   9     1556.13     1484.21     63.42 o 
   4  -5   9       85.73       72.64     16.60 o 
   5  -5   9        3.72        5.24      4.13 o 
   6  -5   9      134.07       89.62     19.90 o 
   7  -5   9       11.89       17.66     14.61 o 
   8  -5   9       42.95       35.08     16.22 o 
 -10  -4   9      290.58      277.12     48.98 o 
  -9  -4   9      164.13      152.70     22.63 o 
  -8  -4   9      113.08       75.07     14.88 o 
  -7  -4   9       84.94       73.68     17.58 o 
  -6  -4   9      677.06      732.68     40.30 o 
  -5  -4   9      200.78      184.94     20.21 o 
  -4  -4   9     1450.01     1472.51     34.97 o 
  -3  -4   9        9.96       32.13      5.67 o 
  -2  -4   9      384.81      370.16     30.44 o 
  -1  -4   9      205.20      218.75     19.34 o 
   0  -4   9      129.57      119.75     12.17 o 
   1  -4   9      264.60      270.86     26.04 o 
   2  -4   9        3.68       15.87      4.04 o 
   3  -4   9     1199.15     1073.27     57.19 o 
   4  -4   9      265.70      264.78     55.21 o 
   5  -4   9        7.43       11.28      7.68 o 
   6  -4   9      190.96      170.85     35.23 o 
   7  -4   9      383.74      259.20     58.99 o 
   8  -4   9       44.87       25.43      9.35 o 
   9  -4   9      285.18      318.42     96.47 o 
 -10  -3   9        8.34        7.37     15.32 o 
  -9  -3   9       24.86       29.38     22.43 o 
  -8  -3   9       21.67       15.14      4.76 o 
  -7  -3   9      112.05      117.73     14.19 o 
  -6  -3   9        1.88       10.47      5.82 o 
  -5  -3   9       94.23       89.97     13.45 o 
  -4  -3   9     3276.43     3281.80     41.37 o 
  -3  -3   9       32.30       45.12      6.51 o 
  -2  -3   9       18.42       13.03      6.58 o 
  -1  -3   9     4480.39     4320.11     44.84 o 
   0  -3   9      567.96      664.25     24.30 o 
   1  -3   9      754.46      669.44     38.59 o 
   2  -3   9     2561.04     2574.06     33.01 o 
   3  -3   9       16.42       30.08      7.33 o 
   4  -3   9      665.52      724.32     29.18 o 
   5  -3   9      141.18      116.18     31.88 o 
   6  -3   9       73.90       68.18     20.82 o 
   7  -3   9        4.63        3.26      1.66 o 
   8  -3   9       28.73       21.04      8.54 o 
   9  -3   9       58.76       54.05     13.66 o 
 -10  -2   9      108.27      129.26     43.75 o 
  -9  -2   9      450.05      428.54    125.51 o 
  -8  -2   9     1769.56     2033.57     50.43 o 
  -7  -2   9       17.44        8.68      3.34 o 
  -6  -2   9     1432.18     1489.96     52.22 o 
  -5  -2   9      784.74      771.10     38.24 o 
  -4  -2   9        0.74        7.03      5.25 o 
  -3  -2   9      223.26      277.21     21.22 o 
  -2  -2   9       26.83       17.15      5.06 o 
  -1  -2   9     4310.50     4221.25     60.17 o 
   0  -2   9      169.52      153.08     17.23 o 
   1  -2   9     1408.60     1198.78     27.55 o 
   2  -2   9      793.87      712.42     20.17 o 
   3  -2   9       19.33       25.23      5.08 o 
   4  -2   9     4948.16     4946.40     55.59 o 
   5  -2   9     2969.75     2940.93     68.26 o 
   6  -2   9      467.02      402.54     35.17 o 
   7  -2   9     4078.33     4284.83    100.27 o 
   8  -2   9      446.30      327.89     58.21 o 
   9  -2   9        3.44        2.06      3.28 o 
  10  -2   9        4.22       17.73     16.54 o 
 -10  -1   9      291.21      223.06     65.98 o 
  -9  -1   9        5.22       27.78     16.93 o 
  -8  -1   9      820.80      754.53     67.71 o 
  -7  -1   9       11.38       13.97      4.78 o 
  -6  -1   9     1832.42     2027.28     38.24 o 
  -5  -1   9       85.27       97.18     11.33 o 
  -4  -1   9     1080.80     1034.35     31.74 o 
  -3  -1   9     2250.67     2095.23     38.48 o 
  -2  -1   9     3225.17     2978.50     40.89 o 
  -1  -1   9      407.61      344.54     19.93 o 
   0  -1   9     8960.00     8859.22     57.21 o 
   1  -1   9     5081.87     4794.69     58.19 o 
   2  -1   9     1336.36     1189.17     23.22 o 
   3  -1   9      617.12      720.77     21.02 o 
   4  -1   9     3017.51     2925.78     38.31 o 
   5  -1   9      108.45      104.53     12.56 o 
   6  -1   9      168.27      165.65     19.87 o 
   7  -1   9      235.08      251.68     34.25 o 
   8  -1   9       26.25        9.26      4.28 o 
   9  -1   9      813.75      868.91     51.51 o 
  10  -1   9      165.19      202.35     64.46 o 
  11  -1   9        0.84        3.29     12.91 o 
 -10   0   9      528.67      350.74    114.13 o 
  -9   0   9      334.08      357.24     77.64 o 
  -8   0   9     1597.18     1779.43    134.47 o 
  -7   0   9        9.41        3.60      9.53 o 
  -6   0   9      354.81      326.83     27.57 o 
  -5   0   9      197.99      215.26     19.14 o 
  -4   0   9      209.60      206.21     14.91 o 
  -3   0   9     2121.61     1947.57     38.91 o 
  -2   0   9       75.99      108.32     12.62 o 
  -1   0   9     5055.47     4558.79     40.18 o 
   0   0   9     1032.70     1032.73     24.46 o 
   1   0   9     5980.08     5779.34     43.79 o 
   2   0   9       42.23       31.59     11.90 o 
   3   0   9     7447.26     7339.51     61.51 o 
   4   0   9      286.72      311.31     23.59 o 
   5   0   9     1925.13     1962.45     32.87 o 
   6   0   9     4149.46     4209.19     82.09 o 
   7   0   9       20.10       12.71      4.88 o 
   8   0   9        8.09        7.08      4.13 o 
   9   0   9      137.15      121.18     23.82 o 
  10   0   9     1851.95     2062.17    115.20 o 
  11   0   9       15.35       19.49     10.20 o 
  -9   1   9      228.30      236.66     67.51 o 
  -8   1   9       70.45       73.55     34.35 o 
  -7   1   9       14.67        5.72      2.65 o 
  -6   1   9      342.99      286.28     64.38 o 
  -5   1   9      349.15      366.07     28.27 o 
  -4   1   9      517.61      527.77     22.23 o 
  -3   1   9       70.51       70.79      8.38 o 
  -2   1   9     7507.45     7767.56     60.43 o 
  -1   1   9    10010.35     9802.38     59.40 o 
   0   1   9        0.55       11.37      5.96 o 
   1   1   9    10315.31     9935.23     57.57 o 
   2   1   9     7460.54     7355.07     83.34 o 
   3   1   9       72.52       76.13      9.41 o 
   4   1   9      256.32      347.19     22.72 o 
   5   1   9      510.46      446.00     23.22 o 
   6   1   9      106.01      199.55     28.98 o 
   7   1   9      339.31      322.53     28.71 o 
   8   1   9      365.60      352.17     33.88 o 
   9   1   9      161.25      129.43     38.88 o 
  10   1   9      256.36      315.59     98.58 o 
  11   1   9      638.16      703.51    107.32 o 
  -9   2   9      162.49      118.90     48.18 o 
  -8   2   9      421.95      391.86    104.15 o 
  -7   2   9      314.46      254.89     31.36 o 
  -6   2   9      743.07      707.87     61.87 o 
  -5   2   9     4041.07     4347.71    122.50 o 
  -4   2   9      449.17      399.24     24.83 o 
  -3   2   9     2192.86     2112.32     34.76 o 
  -2   2   9     7152.38     7110.41     64.21 o 
  -1   2   9     1951.19     2394.81     28.85 o 
   0   2   9      489.64      507.59     17.17 o 
   1   2   9      604.33      506.87     22.32 o 
   2   2   9     1064.47     1076.81     23.25 o 
   3   2   9      315.31      315.50     14.06 o 
   4   2   9     3598.81     3448.19     87.23 o 
   5   2   9     1708.09     1695.91     26.47 o 
   6   2   9        6.32       11.63      5.33 o 
   7   2   9     7276.94     7229.93    105.00 o 
   8   2   9      343.84      336.07     47.65 o 
   9   2   9      487.11      463.18     49.28 o 
  10   2   9     1947.91     2096.02    148.74 o 
  11   2   9     1408.72     1591.61     54.22 o 
  12   2   9      156.19      129.06     36.64 o 
  -9   3   9       26.09       36.26     22.58 o 
  -8   3   9      125.96      125.32     44.47 o 
  -7   3   9        7.10       20.33     15.86 o 
  -6   3   9      228.34      205.01     26.87 o 
  -5   3   9      871.80      792.73     45.70 o 
  -4   3   9      737.79      678.82     33.89 o 
  -3   3   9     7044.62     6946.78     83.00 o 
  -2   3   9     3242.89     3328.98     66.40 o 
  -1   3   9      279.64      578.44     72.00 o 
   0   3   9     1943.74     1700.69     32.66 o 
   1   3   9      377.09      466.90     20.07 o 
   2   3   9       51.85       37.75      8.94 o 
   3   3   9    11403.33    10869.26     62.53 o 
   4   3   9     6544.47     6533.98    121.54 o 
   5   3   9      266.21      202.65     15.71 o 
   6   3   9     1512.39     1421.55     44.37 o 
   7   3   9        1.69       13.80      5.13 o 
   8   3   9      116.80       77.16     13.38 o 
   9   3   9     2013.53     2192.51    124.17 o 
  10   3   9      160.44      103.90     16.74 o 
  11   3   9      174.29      145.84     46.73 o 
  12   3   9      727.26      848.13     58.27 o 
  -8   4   9      294.50      303.75     38.55 o 
  -7   4   9      172.41      143.58     35.69 o 
  -6   4   9      213.40      174.12     29.30 o 
  -5   4   9       21.30       19.58      5.29 o 
  -4   4   9     3772.33     3914.27     84.71 o 
  -3   4   9      741.61      691.99     33.58 o 
  -2   4   9      527.06      460.85     21.41 o 
  -1   4   9      389.09      418.73     28.46 o 
   0   4   9     1083.66     1092.95     43.87 o 
   1   4   9      748.79      683.77     26.79 o 
   2   4   9       66.21       62.51     11.58 o 
   3   4   9      798.82      853.87     26.19 o 
   4   4   9       97.43       66.70     16.23 o 
   5   4   9     5069.84     5053.82     57.26 o 
   6   4   9     2348.18     2401.95     45.93 o 
   7   4   9       64.70       46.56      6.53 o 
   8   4   9     2271.28     2435.77     53.95 o 
   9   4   9     2386.17     2475.19     64.69 o 
  10   4   9      196.13      128.91     22.01 o 
  11   4   9      198.89      146.49     33.97 o 
  12   4   9      237.92      140.83     55.55 o 
  -8   5   9      108.12       66.86     42.03 o 
  -7   5   9       13.84       17.96     17.80 o 
  -6   5   9      591.01      597.29     94.01 o 
  -5   5   9      218.60      212.63     35.62 o 
  -4   5   9      384.31      392.90     39.56 o 
  -3   5   9     1882.00     1856.39     64.30 o 
  -2   5   9     1879.70     1891.62     38.04 o 
  -1   5   9       85.25      124.95     12.97 o 
   0   5   9     1549.98     1736.14     29.18 o 
   1   5   9     5275.60     5488.68     69.03 o 
   2   5   9     4205.18     3983.68     54.35 o 
   3   5   9     1029.65      951.07     24.87 o 
   4   5   9     4449.28     4471.90    126.28 o 
   5   5   9      763.42      831.27     28.39 o 
   6   5   9      195.40      228.18     18.28 o 
   7   5   9      488.67      492.33     26.45 o 
   8   5   9       52.80       57.96      8.58 o 
   9   5   9      414.34      414.04     37.54 o 
  10   5   9       36.34       46.41      8.21 o 
  11   5   9       92.77       77.27     20.32 o 
  12   5   9      424.30      378.67     57.08 o 
  -7   6   9      123.31      128.11     55.17 o 
  -6   6   9       82.99       59.08     14.89 o 
  -5   6   9      250.62      209.08     28.44 o 
  -4   6   9      196.35      195.97     24.47 o 
  -3   6   9     1726.94     1707.25     62.45 o 
  -2   6   9       92.12      101.73     15.72 o 
  -1   6   9       87.21      108.73     12.55 o 
   0   6   9      190.93      170.42     14.69 o 
   1   6   9      271.90      268.30     24.70 o 
   2   6   9      756.35      711.80     27.46 o 
   3   6   9     4242.96     4106.10     52.17 o 
   4   6   9      913.61      925.23     39.34 o 
   5   6   9        5.02        8.25      5.53 o 
   6   6   9     3324.28     3510.11     93.11 o 
   7   6   9      776.11      795.53     37.51 o 
   8   6   9     1234.01     1173.95     47.89 o 
   9   6   9     2345.53     2537.51     47.14 o 
  10   6   9      884.09      921.03     50.09 o 
  11   6   9      361.29      351.45     59.33 o 
  12   6   9       52.98       14.67      8.67 o 
  -6   7   9       12.07       32.32     14.71 o 
  -5   7   9       66.86       52.32     18.82 o 
  -4   7   9      292.49      238.26     45.72 o 
  -3   7   9       23.64       21.02      8.69 o 
  -2   7   9      416.09      425.13     43.40 o 
  -1   7   9      401.00      389.76     28.42 o 
   0   7   9      745.50      753.82     33.10 o 
   1   7   9       36.64      106.90     19.34 o 
   2   7   9     2426.66     2379.80     44.56 o 
   3   7   9     4578.35     4532.11     56.16 o 
   4   7   9      334.94      351.93     23.29 o 
   5   7   9        2.45       26.85      8.46 o 
   6   7   9     1209.90     1266.29     44.07 o 
   7   7   9       10.84       17.16      4.67 o 
   8   7   9       58.61       49.08     13.56 o 
   9   7   9      401.58      389.91     37.07 o 
  10   7   9       62.10       61.00     10.68 o 
  11   7   9      245.78      172.81     30.43 o 
  12   7   9      579.55      644.10     42.95 o 
  -6   8   9        2.11       13.41     14.02 o 
  -5   8   9     1057.74     1056.98     68.12 o 
  -4   8   9      675.00      588.45     74.51 o 
  -3   8   9      767.12      718.46     76.66 o 
  -2   8   9        6.18       11.01      8.36 o 
  -1   8   9       90.77       84.90     22.52 o 
   0   8   9       50.25       52.44      9.60 o 
   1   8   9        5.98       18.29      8.87 o 
   2   8   9      392.67      469.20     45.64 o 
   3   8   9       78.77       80.57     11.88 o 
   4   8   9        5.79       21.49      8.81 o 
   5   8   9     2690.68     2848.58     55.07 o 
   6   8   9     1019.28      984.67     36.45 o 
   7   8   9      184.81      205.57     20.97 o 
   8   8   9     5847.51     6655.45    161.29 o 
   9   8   9      100.61       75.96     15.06 o 
  10   8   9      545.89      495.70     85.28 o 
  11   8   9      166.01      169.03     36.22 o 
  12   8   9      141.44       55.78     24.45 o 
  -5   9   9      176.95      149.39     52.34 o 
  -4   9   9       84.11       51.22     33.55 o 
  -3   9   9       97.46       51.42     20.51 o 
  -2   9   9      131.23      121.12     25.53 o 
  -1   9   9      315.90      318.50     48.20 o 
   0   9   9       20.38       21.93      8.72 o 
   1   9   9     2479.27     2561.61     75.87 o 
   2   9   9       10.81       32.01      8.54 o 
   3   9   9      343.10      377.15     30.87 o 
   4   9   9     1010.93     1044.82     49.27 o 
   5   9   9     1888.55     1988.44     72.01 o 
   6   9   9       15.48       21.62      7.52 o 
   7   9   9      945.36      994.31     64.08 o 
   8   9   9      110.01       85.56     15.65 o 
   9   9   9      265.86      208.04     27.44 o 
  10   9   9      303.58      187.18     64.46 o 
  11   9   9      206.42      147.60     44.78 o 
  12   9   9       13.49        4.58      5.69 o 
  -4  10   9      301.02      208.43     38.87 o 
  -3  10   9      257.08      212.89     44.83 o 
  -2  10   9      204.74      227.88     40.29 o 
  -1  10   9        0.57       22.78     11.30 o 
   0  10   9     1540.92     1655.20     75.36 o 
   1  10   9      215.14      237.82     24.38 o 
   2  10   9      165.95      209.89     35.53 o 
   3  10   9        5.67       10.79      5.68 o 
   4  10   9      392.83      384.85     45.59 o 
   5  10   9       23.14       29.51      5.20 o 
   6  10   9     2610.46     2745.39     56.70 o 
   7  10   9      308.33      270.77     27.06 o 
   8  10   9       35.43       20.13      5.29 o 
   9  10   9     1047.46     1102.21     85.43 o 
  10  10   9      188.77      139.76     41.11 o 
  11  10   9      865.80      850.77     49.71 o 
  12  10   9      219.17      154.93     32.78 o 
  -3  11   9       68.74       45.71     19.12 o 
  -2  11   9      277.25      192.68     37.60 o 
  -1  11   9      368.78      345.65     48.47 o 
   0  11   9      690.41      718.84    100.14 o 
   1  11   9        9.66       25.79     19.47 o 
   2  11   9     1303.21     1408.03     79.50 o 
   3  11   9        8.65       15.03      6.97 o 
   4  11   9      998.02      949.89     57.12 o 
   5  11   9      509.23      491.00     44.45 o 
   6  11   9     1473.14     1583.76     49.22 o 
   7  11   9       23.12        9.33      3.24 o 
   8  11   9      151.45      107.36     53.15 o 
   9  11   9        0.84        7.79      7.07 o 
  10  11   9        3.93        4.55      7.41 o 
  11  11   9      360.10      275.48     56.55 o 
  12  11   9        1.83        7.68      7.26 o 
  -1  12   9      274.86      246.76     49.29 o 
   0  12   9        1.00       11.18      4.72 o 
   1  12   9       30.39       23.33      7.03 o 
   2  12   9       27.05       38.05     13.61 o 
   3  12   9       62.95       31.61     10.48 o 
   4  12   9        9.17        7.42      4.86 o 
   5  12   9       75.29       66.71     13.60 o 
   6  12   9        7.92        7.14      4.39 o 
   7  12   9      108.47       84.90     39.97 o 
   8  12   9      130.83       87.65     28.54 o 
   9  12   9      215.65      167.23     45.96 o 
  10  12   9        2.16        7.99      5.65 o 
  11  12   9      574.81      425.86     61.28 o 
   0  13   9      197.82      135.65     53.64 o 
   1  13   9       27.85       28.35      8.68 o 
   2  13   9       12.62       17.23      9.23 o 
   3  13   9       95.16       73.78     14.52 o 
   4  13   9      736.98      755.35     73.97 o 
   5  13   9       32.23       17.73      7.88 o 
   6  13   9      985.15      960.42    123.03 o 
   7  13   9       23.73       11.04     15.70 o 
   8  13   9        0.44        6.27     12.49 o 
   9  13   9        0.57       13.07      9.90 o 
  10  13   9       33.24       15.32      8.29 o 
   2  14   9       37.92       39.83     13.88 o 
   3  14   9       14.00       15.47      7.49 o 
   4  14   9      195.17      145.06     29.54 o 
   5  14   9      180.09       81.27     27.82 o 
   6  14   9        3.33        6.38      6.92 o 
   7  14   9       62.09       28.62     18.34 o 
   8  14   9       82.06       94.37     40.39 o 
   9  14   9      546.68      589.46     53.83 o 
  -6 -11  10      391.89      328.01    106.52 o 
  -5 -11  10      187.89       98.92     32.82 o 
  -4 -11  10       84.34       47.10     17.26 o 
  -3 -11  10        0.90       19.61      9.19 o 
  -2 -11  10       93.05       54.10     11.07 o 
  -1 -11  10       76.85       67.62     12.06 o 
   0 -11  10        5.43        7.92      8.70 o 
  -7 -10  10       67.27       46.92     31.64 o 
  -6 -10  10        4.30        7.20      5.20 o 
  -5 -10  10       69.82       62.86     17.17 o 
  -4 -10  10      232.61      178.24     43.87 o 
  -3 -10  10       14.37       10.42      7.51 o 
  -2 -10  10      141.19      130.21     29.43 o 
  -1 -10  10     1311.02     1490.21     74.96 o 
   0 -10  10       16.98        7.82     11.10 o 
   1 -10  10      540.22      545.72     49.40 o 
   2 -10  10       12.92        6.01      6.32 o 
  -8  -9  10      288.45      195.09     76.68 o 
  -7  -9  10        4.14       12.07     12.09 o 
  -6  -9  10     1554.25     2013.42     63.86 o 
  -5  -9  10        9.04       15.62      6.16 o 
  -4  -9  10       69.93       53.81     10.69 o 
  -3  -9  10      154.47      130.11     27.30 o 
  -2  -9  10       13.08       26.71     10.68 o 
  -1  -9  10       49.83       59.02     15.00 o 
   0  -9  10        0.82       14.58      6.95 o 
   1  -9  10       58.82       67.68     24.33 o 
   2  -9  10       18.55       20.90     10.15 o 
   3  -9  10        7.72        7.65      8.69 o 
   4  -9  10      108.72       67.89     27.38 o 
  -9  -8  10       61.76       33.74     11.16 o 
  -8  -8  10       31.82       19.79      8.03 o 
  -7  -8  10      269.35      215.90     38.74 o 
  -6  -8  10      345.05      272.21     55.27 o 
  -5  -8  10        7.84       10.86      4.63 o 
  -4  -8  10      502.06      493.27     58.85 o 
  -3  -8  10      547.24      493.40     67.36 o 
  -2  -8  10      466.68      442.65     55.26 o 
  -1  -8  10     2026.49     2150.02     80.58 o 
   0  -8  10      599.27      699.49     74.38 o 
   1  -8  10      369.57      351.70     70.93 o 
   2  -8  10      127.41       55.93     18.64 o 
   3  -8  10      149.03      116.29     26.31 o 
   4  -8  10      378.33      292.19     63.07 o 
   5  -8  10        7.88        5.62      8.94 o 
  -9  -7  10        1.80        2.51      5.02 o 
  -8  -7  10      723.60      813.17     43.52 o 
  -7  -7  10      477.69      495.63     78.50 o 
  -6  -7  10      121.78       80.87     17.11 o 
  -5  -7  10      582.65      503.77     72.94 o 
  -4  -7  10      563.92      541.40     54.62 o 
  -3  -7  10      677.21      667.71     62.69 o 
  -2  -7  10        6.07        9.21      6.74 o 
  -1  -7  10       46.94       51.35     10.94 o 
   0  -7  10       27.09       18.25     11.52 o 
   1  -7  10       22.27       19.74      8.79 o 
   2  -7  10      949.73      924.69     37.57 o 
   3  -7  10      552.08      546.27     97.00 o 
   4  -7  10       85.48       61.18     17.12 o 
   5  -7  10      874.35      888.25     51.24 o 
   6  -7  10      168.48       95.81     35.38 o 
  -9  -6  10      142.65       86.69     24.26 o 
  -8  -6  10       17.14       10.28      8.10 o 
  -7  -6  10       50.23       45.88     10.43 o 
  -6  -6  10       20.44       20.44     11.29 o 
  -5  -6  10       33.61       25.94     17.81 o 
  -4  -6  10     1144.29     1150.62     59.85 o 
  -3  -6  10       23.08       19.59      9.92 o 
  -2  -6  10     5882.50     6091.29    114.77 o 
  -1  -6  10      259.90      299.86     39.47 o 
   0  -6  10     5149.91     5389.50    104.78 o 
   1  -6  10        6.51       23.85      6.57 o 
   2  -6  10     1351.81     1525.16     92.21 o 
   3  -6  10      728.89      730.04     82.74 o 
   4  -6  10      297.78      293.36     54.57 o 
   5  -6  10      719.06      701.22    109.46 o 
   6  -6  10        0.43        8.64      7.32 o 
   7  -6  10       21.18       26.77     16.01 o 
 -10  -5  10      750.02      752.92     89.60 o 
  -9  -5  10      774.79      756.77     63.54 o 
  -8  -5  10       64.26       35.89     10.84 o 
  -7  -5  10     1010.96     1072.92     77.18 o 
  -6  -5  10      205.34      181.34     20.07 o 
  -5  -5  10      143.49      126.91     18.96 o 
  -4  -5  10      309.08      315.85     31.42 o 
  -3  -5  10     1531.41     1409.91     44.09 o 
  -2  -5  10       23.88       29.14      6.50 o 
  -1  -5  10        3.26       14.23      5.36 o 
   0  -5  10      199.65      188.24     22.18 o 
   1  -5  10     1682.91     1612.69     60.22 o 
   2  -5  10       67.48       83.14     14.90 o 
   3  -5  10      316.47      265.81     37.12 o 
   4  -5  10     2164.27     2125.65     87.38 o 
   5  -5  10      318.91      260.15     79.70 o 
   6  -5  10      106.27       83.58     42.51 o 
   7  -5  10      343.19      379.62     41.33 o 
   8  -5  10      202.42      146.12     22.58 o 
 -10  -4  10      491.62      497.58    109.50 o 
  -9  -4  10       14.02       22.73     14.02 o 
  -8  -4  10      244.28      126.08     31.30 o 
  -7  -4  10       67.92       31.76      7.82 o 
  -6  -4  10      471.25      502.61     40.36 o 
  -5  -4  10      124.96      133.69     17.96 o 
  -4  -4  10     2836.07     2924.06     49.02 o 
  -3  -4  10     3707.58     3666.02     57.57 o 
  -2  -4  10      677.52      649.86     39.05 o 
  -1  -4  10     1071.79     1047.41     49.87 o 
   0  -4  10       80.72       84.16     17.78 o 
   1  -4  10     1519.88     1539.50     43.13 o 
   2  -4  10      315.75      314.19     31.72 o 
   3  -4  10     3589.60     3510.99     72.04 o 
   4  -4  10      595.17      573.78     51.62 o 
   5  -4  10     1097.99     1022.72     58.34 o 
   6  -4  10      151.17      127.78     37.02 o 
   7  -4  10        4.51        6.31      9.27 o 
   8  -4  10       21.66       16.00      6.83 o 
   9  -4  10      211.54      160.82     52.61 o 
 -10  -3  10       91.33       62.28     26.10 o 
  -9  -3  10       76.28       96.82     31.83 o 
  -7  -3  10      198.72      177.78     21.27 o 
  -6  -3  10      245.79      230.77     25.01 o 
  -5  -3  10     3249.14     3526.96     66.72 o 
  -4  -3  10      265.05      250.43     21.13 o 
  -3  -3  10      155.50      162.86     17.69 o 
  -2  -3  10     1569.06     1547.10     33.87 o 
  -1  -3  10        2.24       46.77     12.17 o 
   0  -3  10       14.49       17.67      5.13 o 
   1  -3  10      729.67      811.42     32.49 o 
   2  -3  10     1936.80     1870.71     42.64 o 
   3  -3  10      453.98      361.51     28.79 o 
   4  -3  10      913.58      909.28     50.74 o 
   5  -3  10     2567.54     2593.45    131.54 o 
   6  -3  10      150.69      117.74     64.74 o 
   7  -3  10       17.04       12.33      7.66 o 
   8  -3  10      487.28      449.38     63.23 o 
   9  -3  10      176.83      137.65     36.26 o 
 -10  -2  10      213.87      182.44     46.27 o 
  -9  -2  10      166.77      206.28     43.37 o 
  -8  -2  10      391.25      338.30     76.86 o 
  -7  -2  10       41.28       38.29      8.72 o 
  -6  -2  10      146.48      115.36     15.29 o 
  -5  -2  10      604.74      622.54     40.19 o 
  -4  -2  10      510.87      456.29     35.02 o 
  -3  -2  10     1460.40     1300.22     33.49 o 
  -2  -2  10     1216.39     1138.03     37.41 o 
  -1  -2  10      507.96      536.42     22.14 o 
   0  -2  10       88.83      148.18     17.07 o 
   1  -2  10     6742.55     6776.67     62.73 o 
   2  -2  10     1987.55     1924.53     34.35 o 
   3  -2  10     2415.45     2291.09     41.05 o 
   4  -2  10     1292.28     1347.92     32.91 o 
   5  -2  10      402.39      366.76     36.68 o 
   6  -2  10       46.54       40.35      8.89 o 
   7  -2  10      344.94      305.56     39.95 o 
   8  -2  10      695.78      660.87     75.45 o 
   9  -2  10       19.08       17.65      8.09 o 
  10  -2  10       27.96       44.93     21.13 o 
 -10  -1  10      293.55      189.81     54.60 o 
  -9  -1  10      228.27      178.51     60.33 o 
  -8  -1  10       86.67       58.46     32.09 o 
  -7  -1  10       24.97       34.90     11.51 o 
  -6  -1  10        7.76       10.00      6.78 o 
  -5  -1  10     1208.67     1188.78     52.92 o 
  -4  -1  10     5252.66     5386.47     83.06 o 
  -3  -1  10     1016.18     1073.78     35.03 o 
  -2  -1  10      875.06      834.61     27.96 o 
  -1  -1  10     2024.19     1993.48     33.38 o 
   0  -1  10     1309.12     1316.41     27.13 o 
   1  -1  10       40.55      210.14     23.11 o 
   2  -1  10     1304.15     1232.03     31.17 o 
   3  -1  10     1857.55     1817.97     32.93 o 
   4  -1  10        6.78       14.72      7.69 o 
   5  -1  10       46.88       39.93      6.15 o 
   6  -1  10       13.66       22.47      6.86 o 
   7  -1  10      381.64      333.67     46.97 o 
   8  -1  10       32.98       15.02      5.25 o 
   9  -1  10      328.89      296.47     64.75 o 
  10  -1  10      279.85      335.81     76.68 o 
  -9   0  10        0.87        7.72     12.34 o 
  -8   0  10        0.48       28.81     21.97 o 
  -7   0  10      710.84      694.00     62.96 o 
  -6   0  10      182.46      180.02     23.67 o 
  -5   0  10      105.55      120.19     14.43 o 
  -4   0  10      703.87      664.99     33.23 o 
  -3   0  10     1037.78     1054.95     32.37 o 
  -2   0  10     2379.11     2043.09     34.60 o 
  -1   0  10     1320.80     1403.74     31.71 o 
   0   0  10    11391.36    11990.35     67.76 o 
   1   0  10      922.60      731.82     29.09 o 
   2   0  10     3474.02     3796.86     46.33 o 
   3   0  10      794.24      657.63     37.51 o 
   4   0  10      884.96      786.36     38.30 o 
   5   0  10      126.24      136.64     21.31 o 
   6   0  10      758.20      717.81     47.71 o 
   7   0  10      231.50      227.73     24.85 o 
   8   0  10      788.00      632.91     54.70 o 
   9   0  10      124.38       56.97     18.82 o 
  -9   1  10      331.21      255.65     63.27 o 
  -8   1  10      231.86      269.02     80.35 o 
  -7   1  10       82.79       58.71     17.73 o 
  -6   1  10      466.33      422.73     91.79 o 
  -5   1  10     2893.93     2996.77     50.91 o 
  -4   1  10        0.68       14.59      5.89 o 
  -3   1  10      299.58      288.65     22.80 o 
  -2   1  10     1081.20     1043.80     33.87 o 
  -1   1  10      188.84      217.15     25.73 o 
   0   1  10     1402.40     1320.64     27.14 o 
   1   1  10      221.06      313.92     27.77 o 
   2   1  10       14.72       12.23      8.60 o 
   3   1  10     1945.88     2076.65     32.51 o 
   4   1  10     1379.12     1508.48     48.13 o 
   5   1  10      756.04      616.33     28.30 o 
   6   1  10      221.87      213.05     21.36 o 
   7   1  10     1777.69     1837.36     69.11 o 
   8   1  10     2045.76     2077.03     57.20 o 
   9   1  10      255.11      131.34     60.46 o 
  10   1  10      103.73       84.78     44.47 o 
  11   1  10        2.68        3.17      5.62 o 
  -9   2  10        1.94       12.07     17.96 o 
  -8   2  10      466.06      526.46     48.14 o 
  -7   2  10       14.15        3.97      4.64 o 
  -6   2  10      101.16       53.05     11.09 o 
  -5   2  10      260.85      232.01     41.24 o 
  -4   2  10      356.80      297.25     32.05 o 
  -3   2  10     2697.75     2685.67     52.84 o 
  -2   2  10      269.15      237.55     20.54 o 
  -1   2  10     1277.74     1450.37     35.92 o 
   0   2  10      192.88      377.71     26.60 o 
   1   2  10     7142.38     7004.34     59.55 o 
   2   2  10     1542.02     1407.42     27.39 o 
   3   2  10     2757.29     2737.79     37.43 o 
   4   2  10     1606.77     1388.47     28.78 o 
   5   2  10       37.85       71.66      8.56 o 
   6   2  10        0.86       14.11      3.26 o 
   7   2  10      180.06      180.06     17.22 o 
   8   2  10      600.05      590.25     55.48 o 
   9   2  10      731.40      714.03     75.64 o 
  10   2  10      209.50      264.89     87.04 o 
  11   2  10        7.99        4.20      8.86 o 
  12   2  10       60.71       38.74     15.09 o 
  -8   3  10      216.54      225.23     62.16 o 
  -7   3  10      813.82      929.86    128.80 o 
  -6   3  10       22.07       13.40      7.82 o 
  -5   3  10     2288.07     2340.46     60.50 o 
  -4   3  10       51.86       41.52     13.72 o 
  -3   3  10       14.47       12.72      4.03 o 
  -2   3  10      962.72      932.82     50.98 o 
  -1   3  10     1079.89      857.06     43.89 o 
   0   3  10        2.18       15.99      7.04 o 
   1   3  10     8462.92     8587.25    103.76 o 
   2   3  10     1334.81     1357.10     30.13 o 
   3   3  10     5640.01     5406.47     45.86 o 
   4   3  10      243.60      253.84     14.79 o 
   5   3  10      523.90      546.27     29.52 o 
   6   3  10    10930.52    10879.56    135.04 o 
   7   3  10      964.16      973.29     48.80 o 
   8   3  10      347.87      355.38     36.29 o 
   9   3  10       46.11       36.33     14.95 o 
  10   3  10      416.41      334.08     70.67 o 
  11   3  10      391.43      281.35     47.30 o 
  12   3  10      619.27      645.32     59.64 o 
  -8   4  10       42.93       53.57     28.01 o 
  -7   4  10      162.69      147.63     41.42 o 
  -6   4  10      283.76      205.67     36.41 o 
  -5   4  10      452.79      471.40     41.96 o 
  -4   4  10      478.92      532.54     48.31 o 
  -3   4  10      172.11      177.88     18.27 o 
  -2   4  10     1206.18     1211.26     34.32 o 
  -1   4  10     9570.20     9706.26    105.25 o 
   0   4  10      289.24      403.09     37.00 o 
   1   4  10     9919.16     9581.80     71.86 o 
   2   4  10     1705.49     1606.78     33.72 o 
   3   4  10       97.03      108.30     14.49 o 
   4   4  10       48.53       75.30     13.46 o 
   5   4  10      308.70      243.22     23.17 o 
   6   4  10     2556.00     2757.55     53.40 o 
   7   4  10     1690.77     1740.12     58.53 o 
   8   4  10      140.95      115.08     15.11 o 
   9   4  10       86.48       64.21      8.29 o 
  10   4  10        7.04        3.24      3.66 o 
  11   4  10      364.05      385.24     61.38 o 
  12   4  10      267.20      152.91     55.71 o 
  -7   5  10      101.67       96.66     39.54 o 
  -6   5  10      494.21      387.65     85.99 o 
  -5   5  10       39.19       23.89      6.77 o 
  -4   5  10      376.95      480.87     49.57 o 
  -3   5  10     1304.52     1461.34     72.61 o 
  -2   5  10     1498.65     1667.61     55.92 o 
  -1   5  10      542.02      502.19     29.29 o 
   0   5  10     3200.34     3202.93     57.71 o 
   1   5  10      323.53      337.50     24.52 o 
   2   5  10     1470.28     1503.43     34.54 o 
   3   5  10      318.60      316.55     22.92 o 
   4   5  10     1941.67     1886.97     33.10 o 
   5   5  10      470.27      455.15     16.18 o 
   6   5  10       23.69       42.89      7.82 o 
   7   5  10     1142.56     1118.69     39.71 o 
   8   5  10     2278.90     2213.82     62.59 o 
   9   5  10      445.49      399.16     37.23 o 
  10   5  10     1138.59     1029.11     36.01 o 
  11   5  10     3063.62     3488.95     55.17 o 
  12   5  10        1.62        8.06      9.97 o 
  -7   6  10       84.37      140.30     39.43 o 
  -6   6  10        2.62       22.70     19.37 o 
  -5   6  10       57.11       29.65      9.16 o 
  -4   6  10        0.81        7.80      7.75 o 
  -3   6  10     1072.57     1057.07     69.89 o 
  -2   6  10       87.46       79.09     10.27 o 
  -1   6  10       48.07      121.53     22.44 o 
   0   6  10      853.15      792.34     29.50 o 
   1   6  10      106.86      128.56     15.89 o 
   2   6  10     1133.88     1173.27     33.62 o 
   3   6  10     4056.63     4080.02     46.73 o 
   4   6  10     5354.14     5277.32     55.64 o 
   5   6  10        7.51       12.24      6.81 o 
   6   6  10     2606.52     2818.32     47.78 o 
   7   6  10        7.23       16.28      8.85 o 
   8   6  10      264.07      225.59     22.99 o 
   9   6  10     1009.97     1068.50     59.29 o 
  10   6  10      267.20      216.78     29.79 o 
  11   6  10       50.13       21.28      6.25 o 
  12   6  10      333.20      217.44     55.52 o 
  -6   7  10        6.78       34.42     14.79 o 
  -5   7  10       56.70       37.26     18.38 o 
  -4   7  10      612.79      509.21     67.36 o 
  -3   7  10      922.12      964.27     59.93 o 
  -2   7  10      450.34      464.37     46.56 o 
  -1   7  10       93.46       82.49     17.65 o 
   0   7  10      566.32      624.59     41.07 o 
   1   7  10      259.54      272.23     24.19 o 
   2   7  10     1096.05     1014.55     39.05 o 
   3   7  10       51.57       51.07      7.56 o 
   4   7  10       22.20       34.65      8.89 o 
   5   7  10     2452.67     2590.00     47.84 o 
   6   7  10     1573.42     1483.83     55.09 o 
   7   7  10      146.39      137.18     17.92 o 
   8   7  10     1540.05     1596.68     46.72 o 
   9   7  10     1480.62     1554.31     36.42 o 
  10   7  10       81.90       50.07      8.49 o 
  11   7  10        1.03        6.57      3.41 o 
  12   7  10      518.20      382.80     58.65 o 
  -5   8  10        8.96        9.96      5.86 o 
  -4   8  10       35.20       29.72     13.56 o 
  -3   8  10      569.16      470.37     77.79 o 
  -2   8  10     1414.47     1305.78    118.84 o 
  -1   8  10       61.70       79.69     15.24 o 
   0   8  10       16.81       17.02      6.55 o 
   1   8  10       56.42       43.49     12.06 o 
   2   8  10     6077.54     6384.88     94.11 o 
   3   8  10      115.12      109.10     15.20 o 
   4   8  10     2717.61     2798.38     48.06 o 
   5   8  10     2806.25     3121.95     50.75 o 
   6   8  10      220.45      227.67     32.75 o 
   7   8  10      380.73      398.32     36.35 o 
   8   8  10       74.19       91.19     12.91 o 
   9   8  10      320.02      278.78     40.07 o 
  10   8  10      339.16      379.51     64.42 o 
  11   8  10       18.26       20.44      7.11 o 
  12   8  10       39.36       11.00      8.79 o 
  -4   9  10        0.95        5.91     10.01 o 
  -3   9  10      569.45      608.72     74.75 o 
  -2   9  10      189.72      128.81     41.68 o 
  -1   9  10      268.31      213.02     47.28 o 
   0   9  10        3.53       12.22      5.96 o 
   1   9  10       11.93       17.88      7.05 o 
   2   9  10        6.09       19.44      7.67 o 
   3   9  10     1518.84     1542.71     71.50 o 
   4   9  10     1788.91     1915.32     40.95 o 
   5   9  10      316.10      315.14     35.23 o 
   6   9  10      808.32      980.31     52.23 o 
   7   9  10     1780.31     1897.60     41.47 o 
   8   9  10      299.49      215.36     25.88 o 
   9   9  10     1296.65     1431.30     56.85 o 
  10   9  10     1321.16     1618.09     72.29 o 
  11   9  10      627.00      611.09     63.46 o 
  12   9  10       43.05       11.50     11.23 o 
  -3  10  10       39.63       32.80     10.64 o 
  -2  10  10        2.32       12.48      8.73 o 
  -1  10  10      208.69      209.41     56.88 o 
   0  10  10      496.39      577.26     74.11 o 
   1  10  10      230.12      201.79     45.21 o 
   2  10  10      738.98      717.51     36.63 o 
   3  10  10     1808.72     1876.39     50.28 o 
   4  10  10        6.18       14.31      7.10 o 
   5  10  10       73.75      106.53     16.89 o 
   6  10  10       31.63       30.12     17.08 o 
   7  10  10       82.25       64.31     13.10 o 
   8  10  10      278.97      227.37     30.80 o 
   9  10  10      203.51      150.54     51.01 o 
  10  10  10      117.39       88.14     25.83 o 
  11  10  10      130.09       81.11     35.07 o 
  12  10  10       35.96       20.82     15.02 o 
  -2  11  10       39.98       30.92     13.12 o 
  -1  11  10      131.52       95.39     27.80 o 
   0  11  10       49.81       31.16     10.45 o 
   1  11  10       61.17       50.93     12.96 o 
   2  11  10       84.07      111.76     35.64 o 
   3  11  10       10.20        7.18      4.46 o 
   4  11  10       44.41       17.62     11.01 o 
   5  11  10      947.69     1062.04     50.06 o 
   6  11  10       79.97       74.36     14.81 o 
   7  11  10        9.55       13.46     11.12 o 
   8  11  10     2105.52     2532.39    125.51 o 
   9  11  10      258.61      267.95     58.19 o 
  10  11  10       57.09       29.08     14.82 o 
  11  11  10      736.59      789.48     96.17 o 
  -1  12  10       94.75       48.77     57.31 o 
   0  12  10        3.81       10.22      7.52 o 
   1  12  10      580.26      604.19     58.65 o 
   2  12  10      174.50      155.01     28.12 o 
   3  12  10      631.38      654.73    102.05 o 
   4  12  10     1283.31     1349.47     65.39 o 
   5  12  10     1115.46     1089.65     32.99 o 
   6  12  10       22.77       30.27      7.71 o 
   7  12  10       48.34       13.22     13.49 o 
   8  12  10      317.64      281.47     98.77 o 
   9  12  10       40.01       38.47     16.20 o 
  10  12  10      227.28      121.19     19.91 o 
  11  12  10        0.18        2.52      7.99 o 
   1  13  10      655.65      651.68     36.85 o 
   2  13  10      150.40      159.66     35.54 o 
   3  13  10        2.96       13.74      7.23 o 
   4  13  10       83.26       73.59     19.49 o 
   5  13  10       59.34       44.17     12.13 o 
   6  13  10     1251.93     1322.17    184.24 o 
   7  13  10      442.12      417.72     72.82 o 
   8  13  10       80.64       36.41     23.54 o 
   9  13  10      663.94      614.26    101.71 o 
  10  13  10      499.05      376.23     60.98 o 
   3  14  10      190.42      136.09     30.07 o 
   4  14  10      117.30       42.24     11.99 o 
   5  14  10       80.97       44.32     15.82 o 
   6  14  10     1001.16     1107.25    100.07 o 
   7  14  10       26.79       10.55     16.28 o 
   8  14  10       85.74       36.45     16.24 o 
  -5 -11  11       75.63       37.50     13.34 o 
  -4 -11  11      495.70      454.04     52.99 o 
  -3 -11  11       24.03       15.70      8.96 o 
  -2 -11  11      295.04      220.66     34.84 o 
  -1 -11  11      148.07       87.72     26.39 o 
  -7 -10  11        0.11        1.34      4.36 o 
  -6 -10  11        7.72        9.75      9.61 o 
  -5 -10  11      140.65       75.40     32.69 o 
  -4 -10  11       85.78       73.22     22.52 o 
  -3 -10  11      166.54       97.58     23.62 o 
  -2 -10  11       72.01       49.89     15.85 o 
  -1 -10  11       85.92       71.51     21.86 o 
   0 -10  11      140.18      107.47     29.81 o 
   1 -10  11       35.57       22.91      9.26 o 
  -8  -9  11       99.00       60.37     35.30 o 
  -7  -9  11      246.44      191.64     32.25 o 
  -6  -9  11       87.60      119.43     35.65 o 
  -5  -9  11       65.84       38.46     13.62 o 
  -4  -9  11      324.85      217.52     36.23 o 
  -3  -9  11      505.14      431.69     74.89 o 
  -2  -9  11       87.28       56.82     23.36 o 
  -1  -9  11       80.02       46.73     20.42 o 
   0  -9  11     1237.13     1312.63     44.53 o 
   1  -9  11      598.03      585.66     90.63 o 
   2  -9  11        1.42        9.09      4.70 o 
   3  -9  11      107.45       60.20     19.12 o 
  -8  -8  11       10.33       12.18      5.23 o 
  -7  -8  11      779.39      843.35     98.33 o 
  -6  -8  11      737.08      595.64     81.34 o 
  -5  -8  11        0.67        8.74      5.28 o 
  -4  -8  11     2323.07     2570.93     81.61 o 
  -3  -8  11        1.56        6.34      7.96 o 
  -2  -8  11      190.57      181.21     43.35 o 
  -1  -8  11        2.53       16.77      9.40 o 
   0  -8  11       65.65       72.04     24.14 o 
   1  -8  11       29.19       37.37     12.47 o 
   2  -8  11       76.59       63.12     18.77 o 
   3  -8  11       32.67       31.29     11.71 o 
   4  -8  11       46.06       29.07     16.04 o 
  -9  -7  11      214.08      175.49     29.38 o 
  -8  -7  11        3.60        9.50      6.46 o 
  -7  -7  11        4.55        9.32      6.93 o 
  -6  -7  11      320.54      237.85     45.46 o 
  -5  -7  11      613.15      769.13     71.08 o 
  -4  -7  11      557.51      515.83     68.12 o 
  -3  -7  11       14.85       20.72      7.97 o 
  -2  -7  11     1410.29     1457.74     47.91 o 
  -1  -7  11      168.22      177.00     39.52 o 
   0  -7  11       19.40       17.19     10.21 o 
   1  -7  11      958.66     1129.05     59.29 o 
   2  -7  11      782.28      765.13     44.72 o 
   3  -7  11        7.68        9.24      9.27 o 
   4  -7  11       24.13       20.92     11.08 o 
   5  -7  11        9.84       13.49      6.25 o 
   6  -7  11       71.47       36.23      8.98 o 
  -9  -6  11      158.76      117.28     31.97 o 
  -8  -6  11      543.99      587.69     62.93 o 
  -7  -6  11      153.97       95.68     20.10 o 
  -6  -6  11     1803.22     2180.18     66.14 o 
  -5  -6  11     1568.04     1742.76     94.34 o 
  -4  -6  11      238.10      254.25     34.83 o 
  -3  -6  11      174.58      215.59     30.67 o 
  -2  -6  11       38.76       48.05     11.06 o 
  -1  -6  11      707.78      673.11     75.28 o 
   0  -6  11       53.00       48.56     11.50 o 
   1  -6  11        2.09       17.07      9.32 o 
   2  -6  11        5.47       14.21      6.76 o 
   3  -6  11       31.56       25.85      8.93 o 
   4  -6  11       11.43       14.37      9.40 o 
   5  -6  11      203.49      159.67     37.04 o 
   6  -6  11        1.76        4.87      5.44 o 
   7  -6  11     1038.67     1119.15     49.42 o 
  -9  -5  11       33.91       12.96     15.99 o 
  -8  -5  11       84.09       33.00     23.86 o 
  -7  -5  11      355.04      205.30     41.74 o 
  -6  -5  11       71.33       62.74     10.68 o 
  -5  -5  11      111.36      111.38     20.78 o 
  -4  -5  11      469.86      432.11     45.91 o 
  -3  -5  11      498.99      546.57     42.24 o 
  -2  -5  11     1409.24     1442.07     62.29 o 
  -1  -5  11     1363.20     1395.04     51.48 o 
   0  -5  11     1823.30     2014.87     61.74 o 
   1  -5  11     1928.00     2067.89     69.35 o 
   2  -5  11      428.50      434.34     68.85 o 
   3  -5  11      138.77      114.36     28.24 o 
   4  -5  11       51.16       58.43     14.48 o 
   5  -5  11       80.58       82.59     22.19 o 
   6  -5  11       34.95       41.37     13.10 o 
   7  -5  11       52.26       36.57     12.44 o 
  -9  -4  11       26.73       53.38     26.40 o 
  -8  -4  11      415.51      373.01     87.25 o 
  -7  -4  11      472.58      381.47     68.41 o 
  -6  -4  11      321.52      218.19     27.27 o 
  -5  -4  11     1464.94     1440.21     46.38 o 
  -4  -4  11      917.45      973.99     57.49 o 
  -3  -4  11        2.40        4.80      6.06 o 
  -2  -4  11      290.48      288.31     21.30 o 
  -1  -4  11     2490.51     2460.85     46.67 o 
   0  -4  11      450.09      411.10     41.04 o 
   1  -4  11        0.84        7.73      5.84 o 
   2  -4  11      467.39      408.87     41.03 o 
   3  -4  11     2034.72     2063.82     50.51 o 
   4  -4  11      373.48      331.03     38.07 o 
   5  -4  11      169.68      163.11     33.75 o 
   6  -4  11      173.31      159.06     38.29 o 
   7  -4  11       69.70       64.53     22.93 o 
   8  -4  11      204.92      163.26     50.09 o 
  -9  -3  11        0.31       25.48     15.63 o 
  -8  -3  11      326.63      265.68     72.21 o 
  -7  -3  11       13.58       18.44      4.03 o 
  -6  -3  11        0.66        8.71      5.10 o 
  -5  -3  11      123.83      110.23     15.55 o 
  -4  -3  11      668.64      697.75     43.24 o 
  -3  -3  11      252.00      229.66     18.81 o 
  -2  -3  11     5367.44     5375.10     67.33 o 
  -1  -3  11      377.59      351.54     33.11 o 
   0  -3  11     1224.51     1150.01     32.35 o 
   1  -3  11     2144.53     1943.98     45.51 o 
   2  -3  11       23.64       36.41     11.79 o 
   3  -3  11      705.94      662.83     33.99 o 
   4  -3  11      423.16      381.20     31.33 o 
   5  -3  11     1463.66     1545.64     52.89 o 
   6  -3  11      222.13      155.46     44.55 o 
   7  -3  11      448.48      408.18     69.73 o 
   8  -3  11        1.94       14.23      6.90 o 
   9  -3  11      129.22       87.92     27.93 o 
  -9  -2  11      781.05      783.37    121.69 o 
  -8  -2  11      346.77      262.45     49.05 o 
  -7  -2  11      971.13     1007.01     88.69 o 
  -6  -2  11     1515.10     1644.07     62.40 o 
  -5  -2  11       42.97       56.34      9.33 o 
  -4  -2  11        5.10       13.65      6.83 o 
  -3  -2  11     2262.64     2220.21     56.39 o 
  -2  -2  11     1612.36     1558.15     39.85 o 
  -1  -2  11      384.53      394.98     28.15 o 
   0  -2  11      229.41      273.16     23.06 o 
   1  -2  11     2108.53     1799.43     33.66 o 
   2  -2  11       38.94       58.62      8.68 o 
   3  -2  11       16.22       16.61      7.40 o 
   4  -2  11      928.78      917.47     39.36 o 
   5  -2  11      410.20      431.09     39.72 o 
   6  -2  11      964.16      970.71     60.02 o 
   7  -2  11     1827.20     1862.80    119.68 o 
   8  -2  11       57.85       19.18      7.91 o 
   9  -2  11        4.21        3.93      4.57 o 
  10  -2  11      192.68      138.54     50.70 o 
  -9  -1  11       63.04       57.66     25.52 o 
  -8  -1  11       43.27       40.58     24.45 o 
  -7  -1  11        5.00       10.05      4.10 o 
  -6  -1  11      215.17      184.10     21.12 o 
  -5  -1  11      411.12      384.61     35.74 o 
  -4  -1  11     2664.54     2717.89     45.80 o 
  -3  -1  11     4974.59     4926.30     81.52 o 
  -2  -1  11       98.66      103.65      9.66 o 
  -1  -1  11     4518.40     4289.61     54.65 o 
   0  -1  11      289.28      247.61     22.19 o 
   1  -1  11       13.86       29.76      6.58 o 
   2  -1  11      204.34      157.27     19.06 o 
   3  -1  11     3128.31     3071.63     65.87 o 
   4  -1  11     3075.42     3025.91     56.55 o 
   5  -1  11     2553.00     2484.45     58.06 o 
   6  -1  11        1.52       19.76     21.18 o 
   7  -1  11      167.02      126.25     30.27 o 
   8  -1  11       32.55       15.53      7.72 o 
   9  -1  11      611.89      711.42     65.84 o 
  10  -1  11      172.45      118.09     24.79 o 
  -9   0  11       61.73       46.19     21.05 o 
  -8   0  11     2766.17     3291.42    157.76 o 
  -7   0  11        2.46        9.29      3.65 o 
  -6   0  11       87.69       69.69     13.08 o 
  -5   0  11     1229.63     1305.95     52.37 o 
  -4   0  11     1292.64     1434.66     45.35 o 
  -3   0  11        1.59       15.46      6.90 o 
  -2   0  11     3883.17     3981.55     52.98 o 
  -1   0  11      368.47      397.15     19.56 o 
   0   0  11       89.12      115.45     11.65 o 
   1   0  11      747.14      834.03     26.90 o 
   2   0  11      173.02      181.30     19.65 o 
   3   0  11       79.49       48.15      7.60 o 
   4   0  11     1342.84     1348.39     37.11 o 
   5   0  11     1394.91     1331.52     36.15 o 
   6   0  11     2201.55     2089.55     75.83 o 
   7   0  11      215.62      171.14     30.76 o 
   8   0  11      122.21      101.70     21.98 o 
   9   0  11     1817.43     2148.97     58.62 o 
  10   0  11       32.92       15.14      7.89 o 
  11   0  11       40.77       16.93      8.83 o 
  -9   1  11       86.14       75.99     35.80 o 
  -8   1  11        0.01       10.85     13.11 o 
  -7   1  11      566.69      506.38    139.93 o 
  -6   1  11      130.08      114.46     37.73 o 
  -5   1  11      284.44      281.41     30.46 o 
  -4   1  11      167.52      175.36     18.17 o 
  -3   1  11     4607.59     4567.59     71.38 o 
  -2   1  11      639.78      757.73     42.79 o 
  -1   1  11     2925.33     3038.93     73.97 o 
   0   1  11      156.95      138.81     14.81 o 
   1   1  11     4146.89     3925.32     49.61 o 
   2   1  11     3811.17     3523.62     46.42 o 
   3   1  11     2449.71     2259.37     36.10 o 
   4   1  11     4418.11     4247.43     48.76 o 
   5   1  11       87.56       91.72     10.41 o 
   6   1  11      232.56      254.58     22.94 o 
   7   1  11      125.71      156.76     18.52 o 
   8   1  11       57.85       41.13     10.14 o 
   9   1  11       29.97       13.85      6.19 o 
  10   1  11        8.93       15.55     10.51 o 
  11   1  11      679.27      677.84     80.12 o 
  -8   2  11       25.51        4.47     11.12 o 
  -7   2  11      243.50      167.78     69.63 o 
  -6   2  11      266.07      235.47     58.90 o 
  -5   2  11     1139.32     1173.18     80.42 o 
  -4   2  11     1307.61     1336.68     47.92 o 
  -3   2  11     4909.62     5067.34     77.23 o 
  -2   2  11        9.11       18.45      4.97 o 
  -1   2  11      197.51      185.18     19.19 o 
   0   2  11       30.03       23.40      6.11 o 
   1   2  11      129.99      140.17     14.52 o 
   2   2  11        3.28        7.67      4.61 o 
   3   2  11      744.31      701.58     22.24 o 
   4   2  11      268.73      236.65     12.83 o 
   5   2  11      136.06      121.28     13.25 o 
   6   2  11      855.71      864.28     40.95 o 
   7   2  11      465.15      496.28     36.61 o 
   8   2  11      225.00      201.18     26.96 o 
   9   2  11       16.81       15.89      7.04 o 
  10   2  11      578.50      669.13    133.27 o 
  11   2  11       94.39       60.37     33.13 o 
  -8   3  11       22.28       30.76     27.97 o 
  -7   3  11       21.99       33.58     15.59 o 
  -6   3  11        4.64        7.36      5.39 o 
  -5   3  11       20.33        7.45      3.55 o 
  -4   3  11      427.90      298.38     64.32 o 
  -3   3  11      235.32      238.28     21.55 o 
  -2   3  11     2532.76     2447.17     35.84 o 
  -1   3  11      145.44      154.62     21.09 o 
   0   3  11     6951.28     7370.72     67.23 o 
   1   3  11      170.45      248.77     22.75 o 
   2   3  11     8053.50     8313.43     73.37 o 
   3   3  11     7249.84     7134.31     65.04 o 
   4   3  11      752.00      692.64     24.70 o 
   5   3  11       73.58       70.43      9.40 o 
   6   3  11      606.92      596.33     32.58 o 
   7   3  11      156.99      180.26     21.80 o 
   8   3  11        0.53        5.01      4.63 o 
   9   3  11      145.30      105.59     21.86 o 
  10   3  11        3.27        2.07      3.23 o 
  11   3  11       73.80       24.38     19.62 o 
  12   3  11      825.78      886.26    106.45 o 
  -8   4  11       43.64       39.20     25.03 o 
  -7   4  11      104.43      100.14     47.53 o 
  -6   4  11       59.40       27.63     33.81 o 
  -5   4  11     1524.16     1693.26     48.77 o 
  -4   4  11      725.73      746.98     55.00 o 
  -3   4  11      515.39      510.86     50.74 o 
  -2   4  11      180.35      140.04     19.09 o 
  -1   4  11       61.88       69.95     15.51 o 
   0   4  11     2041.07     2010.57     39.88 o 
   1   4  11      286.30      391.47     23.99 o 
   2   4  11       21.70        5.50      8.33 o 
   3   4  11     2422.49     2403.58     50.83 o 
   4   4  11      126.32      117.18     25.67 o 
   5   4  11     1352.74     1309.84     35.85 o 
   6   4  11       37.46       51.55     11.86 o 
   7   4  11       50.47       65.90      8.59 o 
   8   4  11     3235.57     3283.27    122.56 o 
   9   4  11     1212.30     1117.29     70.30 o 
  10   4  11       57.59       45.47     14.72 o 
  11   4  11      414.75      303.89     39.57 o 
  12   4  11      106.65       42.87     21.85 o 
  -7   5  11       42.85       52.04     26.86 o 
  -6   5  11       17.07       11.72      5.73 o 
  -5   5  11        5.26        8.90      6.93 o 
  -4   5  11        2.33        9.35      4.11 o 
  -3   5  11     1221.88     1213.30     66.27 o 
  -2   5  11      608.38      582.72     39.52 o 
  -1   5  11      178.72      205.75     19.96 o 
   0   5  11     1094.45     1059.85     34.00 o 
   1   5  11     2309.52     2522.39     67.50 o 
   2   5  11      570.03      729.87     40.89 o 
   3   5  11     7158.71     7055.36     95.95 o 
   4   5  11      135.90      199.58     24.35 o 
   5   5  11     1700.62     1530.06     43.79 o 
   6   5  11        1.07       24.77     10.45 o 
   7   5  11        6.69       13.96      3.84 o 
   8   5  11       34.71       49.95     13.30 o 
   9   5  11        6.41        8.09      2.38 o 
  10   5  11      118.61       93.08     16.04 o 
  11   5  11       13.32        8.78      5.96 o 
  12   5  11      296.35      218.16     54.18 o 
  -6   6  11        7.87       24.15     21.74 o 
  -5   6  11      440.58      431.20     49.71 o 
  -4   6  11     1570.10     1546.34     74.78 o 
  -3   6  11        2.07        6.89     10.14 o 
  -2   6  11       32.51       51.87     21.76 o 
  -1   6  11      132.51      122.92     13.99 o 
   0   6  11      400.36      444.57     33.00 o 
   1   6  11        0.64       26.28     11.21 o 
   2   6  11      566.28      521.28     23.74 o 
   3   6  11      548.47      540.15     40.69 o 
   4   6  11      439.65      400.68     28.56 o 
   5   6  11     1223.31     1276.12     31.51 o 
   6   6  11     2507.11     2644.59     54.02 o 
   7   6  11      288.05      269.43     23.38 o 
   8   6  11      325.76      372.72     40.06 o 
   9   6  11      546.19      546.25     52.30 o 
  10   6  11      646.11      715.41     86.68 o 
  11   6  11      227.01      148.12     33.14 o 
  12   6  11      195.90       83.48     30.07 o 
  -6   7  11       12.31        4.70     17.08 o 
  -5   7  11        1.56        6.19     10.53 o 
  -4   7  11       97.67       82.35     27.73 o 
  -3   7  11       27.98       14.75      9.78 o 
  -2   7  11     1199.01     1169.52     73.44 o 
  -1   7  11     1351.48     1441.71     73.55 o 
   0   7  11     1815.94     1933.60     53.06 o 
   1   7  11     2062.26     2177.75     46.54 o 
   2   7  11     4250.03     4395.20     68.89 o 
   3   7  11        6.29       13.88      6.32 o 
   4   7  11      889.97      850.66     35.50 o 
   5   7  11      547.32      628.63     46.74 o 
   6   7  11      948.02     1021.44     63.79 o 
   7   7  11      897.45      808.04     45.90 o 
   8   7  11      453.95      431.89     40.64 o 
   9   7  11        7.60       14.31      4.15 o 
  10   7  11       35.47       21.31      5.63 o 
  11   7  11      300.52      281.66     36.42 o 
  12   7  11      102.70       41.53     17.77 o 
  -5   8  11       18.78       15.67     30.83 o 
  -4   8  11       37.20       28.93     26.08 o 
  -3   8  11      547.91      485.05     58.19 o 
  -2   8  11      187.53      205.63     33.97 o 
  -1   8  11      372.89      334.71     34.62 o 
   0   8  11     1354.01     1512.76     53.03 o 
   1   8  11      541.23      494.45     35.40 o 
   2   8  11     1064.24     1116.25     48.40 o 
   3   8  11      425.40      374.41     34.11 o 
   4   8  11      321.15      327.12     38.35 o 
   5   8  11      738.75      767.88     47.25 o 
   6   8  11       16.26       28.33      8.21 o 
   7   8  11      410.38      509.28     42.07 o 
   8   8  11     1573.28     1711.13     49.17 o 
   9   8  11      127.28      143.05     20.78 o 
  10   8  11       10.59       13.66      7.75 o 
  11   8  11     2386.38     3073.56     68.51 o 
  12   8  11       70.23       33.13     15.09 o 
  -4   9  11       36.07        7.80      6.04 o 
  -3   9  11       33.30       15.59     14.73 o 
  -2   9  11      429.80      386.63     48.60 o 
  -1   9  11      111.57      139.12     42.69 o 
   0   9  11      112.18      136.85     27.61 o 
   1   9  11      521.01      545.74     57.48 o 
   2   9  11     3307.87     3546.83    100.35 o 
   3   9  11     1315.43     1329.41     66.68 o 
   4   9  11      324.39      371.23     43.77 o 
   5   9  11       53.16       72.48     11.76 o 
   6   9  11      491.40      569.93     53.56 o 
   7   9  11      501.06      509.29     57.60 o 
   8   9  11        5.57        8.24      4.86 o 
   9   9  11      175.95      104.65     27.17 o 
  10   9  11       31.07        5.85      6.61 o 
  11   9  11       16.23        6.19      3.48 o 
  12   9  11       39.58       11.35      7.18 o 
  -3  10  11      471.28      468.88     55.10 o 
  -2  10  11        7.41        4.64      4.79 o 
  -1  10  11      566.20      708.13     77.33 o 
   0  10  11       71.40       56.86     16.49 o 
   1  10  11      443.43      412.78     68.41 o 
   2  10  11       11.48       22.70      9.26 o 
   3  10  11       19.16       20.90      7.20 o 
   4  10  11     1751.13     1969.95     62.65 o 
   5  10  11        1.53       16.54      5.89 o 
   6  10  11      476.54      489.35     43.68 o 
   7  10  11      756.50      743.89     66.85 o 
   8  10  11      907.52     1021.45     50.41 o 
   9  10  11      807.34      757.35    175.79 o 
  10  10  11      155.09      133.42     52.19 o 
  11  10  11        2.45        5.65      6.42 o 
  12  10  11      508.49      481.07     32.36 o 
  -2  11  11      258.79      149.94     87.30 o 
  -1  11  11      115.41       79.76     16.32 o 
   0  11  11      239.72      173.50     35.29 o 
   1  11  11       41.22       17.22     11.32 o 
   2  11  11      314.87      340.32     68.70 o 
   3  11  11        5.94       13.77      6.26 o 
   4  11  11      801.90      719.32     78.81 o 
   5  11  11     3067.47     3411.10     98.13 o 
   6  11  11       16.98       87.78     23.15 o 
   7  11  11       31.30       29.92      7.56 o 
   8  11  11       46.68       33.34      8.98 o 
   9  11  11        0.14       16.54     12.19 o 
  10  11  11      390.24      417.95     49.21 o 
  11  11  11        5.96        8.71      6.99 o 
  -1  12  11        4.90        3.94      4.58 o 
   0  12  11       23.20       23.12     11.93 o 
   1  12  11       48.93       60.41     17.07 o 
   2  12  11      142.05      134.46     29.97 o 
   3  12  11       13.27       12.97      9.76 o 
   4  12  11      348.76      271.61     57.47 o 
   5  12  11        0.08        9.99      5.01 o 
   6  12  11      210.75      188.12     35.15 o 
   7  12  11     1326.71     1347.65    112.64 o 
   8  12  11       23.78       17.96      7.18 o 
   9  12  11      145.54       85.01     33.62 o 
  10  12  11      323.40      278.19     43.29 o 
  11  12  11      367.79      265.81     39.93 o 
   1  13  11      210.88      132.45     32.59 o 
   2  13  11       47.57       46.65     17.58 o 
   3  13  11     1095.99     1124.58     60.58 o 
   4  13  11      183.61      162.97     29.20 o 
   5  13  11      332.59      293.54     48.13 o 
   6  13  11       82.09       49.75     25.71 o 
   7  13  11        2.03        6.34      6.65 o 
   8  13  11       13.97       12.04      5.39 o 
   9  13  11       17.36       11.84      8.37 o 
  10  13  11      170.68      108.66     35.04 o 
   3  14  11        3.05        7.09      5.26 o 
   4  14  11      158.37      115.82     30.55 o 
   5  14  11      197.89      195.70     25.41 o 
   6  14  11      106.65       79.97     46.08 o 
   7  14  11        6.52        5.04      3.82 o 
   8  14  11      145.82       64.53     33.16 o 
  -6 -10  12       89.35       28.58     27.05 o 
  -5 -10  12      171.84      130.83     34.36 o 
  -4 -10  12       46.18       16.27     10.28 o 
  -3 -10  12      102.42       54.62     23.08 o 
  -2 -10  12     1874.78     2177.03    111.28 o 
  -1 -10  12        1.46        4.43      5.15 o 
   0 -10  12     1009.39     1042.02     36.26 o 
  -7  -9  12      357.88      218.09     59.64 o 
  -6  -9  12      179.65      116.24     33.93 o 
  -5  -9  12        8.14        8.72      5.60 o 
  -4  -9  12       56.82       35.80     15.45 o 
  -3  -9  12      172.76      190.18     37.97 o 
  -2  -9  12       14.31       11.84     10.77 o 
  -1  -9  12       12.20       20.07     11.96 o 
   0  -9  12       82.12       65.98     22.51 o 
   1  -9  12      208.51      163.57     39.14 o 
   2  -9  12      166.70      123.81     30.64 o 
  -7  -8  12       20.79        6.41      6.48 o 
  -6  -8  12        4.90       12.74     11.86 o 
  -5  -8  12      141.99      124.49     30.24 o 
  -4  -8  12      848.12      782.27     42.03 o 
  -3  -8  12      120.13      112.60     29.45 o 
  -2  -8  12       49.73       46.06     15.99 o 
  -1  -8  12     1469.18     1682.16     60.75 o 
   0  -8  12       40.99       29.20     15.64 o 
   1  -8  12      104.21       77.16     29.65 o 
   2  -8  12        3.46       10.29      8.71 o 
   3  -8  12       64.93       53.91     18.48 o 
   4  -8  12      145.99      101.85     23.99 o 
  -8  -7  12      985.79     1038.68     68.65 o 
  -7  -7  12       48.38       35.10     13.30 o 
  -6  -7  12        4.20        6.98      4.07 o 
  -5  -7  12      101.76       79.58     22.70 o 
  -4  -7  12      653.66      776.02    122.79 o 
  -3  -7  12        3.06       19.03      8.22 o 
  -2  -7  12       80.67       91.55     25.87 o 
  -1  -7  12       31.38       33.43     14.78 o 
   0  -7  12       54.36       49.00     18.33 o 
   1  -7  12      723.43      792.94     45.53 o 
   2  -7  12       38.23       20.81     10.65 o 
   3  -7  12      469.89      397.52     64.13 o 
   4  -7  12      582.91      599.64     30.12 o 
   5  -7  12      585.74      570.00     97.31 o 
  -9  -6  12       30.93       19.13      7.52 o 
  -8  -6  12      175.24      132.68     28.47 o 
  -7  -6  12      100.13       56.83     20.40 o 
  -6  -6  12      376.63      325.09     60.19 o 
  -5  -6  12        0.92        8.75      5.54 o 
  -4  -6  12       18.92       21.72      6.49 o 
  -3  -6  12     1509.13     1547.27     66.63 o 
  -2  -6  12      566.37      494.47     66.77 o 
  -1  -6  12      734.93      690.28     94.91 o 
   0  -6  12      850.36      891.91     66.00 o 
   1  -6  12      546.43      536.32     57.42 o 
   2  -6  12      422.09      417.89     67.66 o 
   3  -6  12        5.71       28.87     12.80 o 
   4  -6  12        6.91       15.62     11.35 o 
   5  -6  12      137.19      108.52     25.20 o 
   6  -6  12       60.26       66.03     18.52 o 
  -9  -5  12       10.72       16.09     10.93 o 
  -8  -5  12      708.09      704.10     30.33 o 
  -7  -5  12      172.49      117.41     22.62 o 
  -6  -5  12      571.32      464.90     64.97 o 
  -5  -5  12      233.68      180.28     30.24 o 
  -4  -5  12     2653.07     2759.72     76.27 o 
  -3  -5  12      744.43      705.55     63.01 o 
  -2  -5  12      982.33     1096.20     74.27 o 
  -1  -5  12      179.74      152.64     30.15 o 
   0  -5  12      727.01      741.15     35.11 o 
   1  -5  12      166.83      168.81     34.03 o 
   2  -5  12      367.27      393.55     70.55 o 
   3  -5  12      329.16      280.56     38.74 o 
   4  -5  12       58.63       57.10     15.69 o 
   5  -5  12      728.99      783.44     65.36 o 
   6  -5  12       49.06       34.61      9.89 o 
   7  -5  12      156.23      115.87     29.43 o 
  -9  -4  12      147.54       87.19     47.72 o 
  -8  -4  12       51.10       46.87     14.67 o 
  -7  -4  12       69.64       33.49     13.52 o 
  -6  -4  12        1.64       10.60      4.79 o 
  -5  -4  12      639.89      601.51     64.48 o 
  -4  -4  12     1207.42     1201.21     61.70 o 
  -3  -4  12      480.53      444.27     32.25 o 
  -2  -4  12     2240.73     2326.77     57.51 o 
  -1  -4  12      402.12      410.15     39.38 o 
   0  -4  12      171.99      135.57     18.02 o 
   1  -4  12     1292.59     1333.50     62.43 o 
   2  -4  12     4000.08     4218.13    115.82 o 
   3  -4  12       94.59       92.64     15.99 o 
   4  -4  12      261.97      261.26     46.97 o 
   5  -4  12      211.25      217.53     49.38 o 
   6  -4  12       92.67       70.25     19.28 o 
   7  -4  12      109.81       97.77     26.28 o 
   8  -4  12      176.26      110.92     23.79 o 
  -9  -3  12      104.70       65.45     28.01 o 
  -8  -3  12     1140.69     1371.75     37.54 o 
  -7  -3  12      228.97      141.22     51.62 o 
  -6  -3  12      839.37      904.92     85.08 o 
  -5  -3  12     7184.83     8067.73    168.73 o 
  -4  -3  12      478.75      522.01     51.00 o 
  -3  -3  12      506.12      549.48     46.69 o 
  -2  -3  12      336.24      300.45     34.33 o 
  -1  -3  12       23.64       25.68      5.92 o 
   0  -3  12     1160.67     1198.20     36.65 o 
   1  -3  12       60.03      119.01     10.70 o 
   2  -3  12      245.63      209.47     27.57 o 
   3  -3  12       62.27       47.98     10.25 o 
   4  -3  12      126.20      116.58     18.60 o 
   5  -3  12      308.04      328.09     56.70 o 
   6  -3  12        1.11       16.97      8.38 o 
   7  -3  12     2675.46     3017.58     86.69 o 
   8  -3  12     1263.69     1251.07     52.08 o 
   9  -3  12        3.95        6.59      4.36 o 
  -9  -2  12        0.06       11.04      9.48 o 
  -8  -2  12       45.47       24.10     12.08 o 
  -7  -2  12       39.84       13.95     15.58 o 
  -6  -2  12      187.16      147.47     28.56 o 
  -5  -2  12       71.89       73.89     16.24 o 
  -4  -2  12       57.27       38.71      8.25 o 
  -3  -2  12     2375.76     2423.67     44.16 o 
  -2  -2  12       74.58       67.01      8.03 o 
  -1  -2  12       24.81       41.87     12.52 o 
   0  -2  12     1711.19     1879.50     49.06 o 
   1  -2  12     1497.44     1441.20     65.84 o 
   2  -2  12        7.16       11.97      7.95 o 
   3  -2  12     2501.82     2448.35     47.61 o 
   4  -2  12      519.75      542.25     56.89 o 
   5  -2  12      564.20      562.70     54.83 o 
   6  -2  12      105.64       78.98     22.47 o 
   7  -2  12      388.83      256.46     53.21 o 
   8  -2  12       19.13       13.11      8.31 o 
   9  -2  12       76.06       39.38     10.29 o 
  -9  -1  12        0.30       12.34     11.69 o 
  -8  -1  12      182.67      148.74     54.37 o 
  -7  -1  12      923.91     1059.59     86.70 o 
  -6  -1  12       35.56       19.27      6.05 o 
  -5  -1  12     1403.20     1439.96     52.39 o 
  -4  -1  12     1138.57     1214.93     48.81 o 
  -3  -1  12      333.64      257.86     22.16 o 
  -2  -1  12      402.78      414.38     26.48 o 
  -1  -1  12     1476.71     1612.57     45.64 o 
   0  -1  12      285.82      321.78     24.19 o 
   1  -1  12        7.52       23.44      4.65 o 
   2  -1  12        5.95       11.71      8.05 o 
   3  -1  12     1720.79     1611.21     47.11 o 
   4  -1  12       21.80       24.95      5.09 o 
   5  -1  12      537.42      532.72     37.13 o 
   6  -1  12      534.24      549.37     54.13 o 
   7  -1  12      267.41      302.24     61.23 o 
   8  -1  12      509.60      443.00     74.77 o 
   9  -1  12      343.53      309.13     41.22 o 
  10  -1  12       40.36       14.05      7.93 o 
  -9   0  12       12.14       18.45     18.84 o 
  -8   0  12       44.40       21.97     28.81 o 
  -7   0  12       87.14       54.47     17.45 o 
  -6   0  12      133.49       97.28     32.15 o 
  -5   0  12       12.06       19.89     13.78 o 
  -4   0  12      182.59      197.70     22.30 o 
  -3   0  12        8.86       12.03      4.81 o 
  -2   0  12     4506.28     4523.36     56.88 o 
  -1   0  12      863.27      885.93     29.60 o 
   0   0  12        0.27        8.23      4.16 o 
   1   0  12     7516.66     7291.25    101.43 o 
   2   0  12       33.41       40.06      6.76 o 
   3   0  12       39.40       52.96      9.62 o 
   4   0  12      819.81      847.41     42.89 o 
   5   0  12       75.27       72.81     10.24 o 
   6   0  12     2248.86     2138.96     72.64 o 
   7   0  12      609.02      681.13     54.55 o 
   8   0  12       63.83       42.21     14.39 o 
   9   0  12       88.75       37.67     25.06 o 
  10   0  12       20.25       19.45      6.73 o 
  -8   1  12       38.33       39.70     21.78 o 
  -7   1  12      227.97      169.18     58.46 o 
  -6   1  12     2102.36     2075.13     75.27 o 
  -5   1  12       92.68      111.10     22.42 o 
  -4   1  12     1011.03      901.69     64.21 o 
  -3   1  12     2398.61     2355.18     45.69 o 
  -2   1  12      116.14      118.69     12.79 o 
  -1   1  12        2.70        9.23      4.49 o 
   0   1  12        6.90       10.40      5.30 o 
   1   1  12       32.26       34.92      8.44 o 
   2   1  12     1793.89     1633.58     40.95 o 
   3   1  12     2201.01     2013.44     35.01 o 
   4   1  12      187.16      169.01     14.98 o 
   5   1  12      519.95      474.68     31.26 o 
   6   1  12     1577.71     1563.61     71.72 o 
   7   1  12      892.88      906.01     76.99 o 
   8   1  12      989.63     1008.45     64.16 o 
   9   1  12      272.25      194.48     59.85 o 
  10   1  12      177.02      127.08     33.43 o 
  11   1  12      262.23      223.74     55.55 o 
  -8   2  12      113.90      112.48     41.07 o 
  -7   2  12        9.31        7.88      9.51 o 
  -6   2  12       77.23       51.11     35.36 o 
  -5   2  12       90.39       47.10     14.24 o 
  -4   2  12      576.67      566.43     39.80 o 
  -3   2  12       50.25       29.77      8.99 o 
  -2   2  12      104.86      108.16     13.41 o 
  -1   2  12     2682.28     2401.71     43.39 o 
   0   2  12     2874.94     2831.46     46.52 o 
   1   2  12      511.35      561.09     41.11 o 
   2   2  12     1634.39     1529.00     30.15 o 
   3   2  12     1531.56     1435.27     37.31 o 
   4   2  12     1197.48     1154.84     35.01 o 
   5   2  12      312.13      288.24     19.22 o 
   6   2  12     4619.35     4639.30    122.24 o 
   7   2  12       27.46       27.42      6.13 o 
   8   2  12        2.27        5.67      4.58 o 
   9   2  12      139.80       91.59     51.73 o 
  10   2  12      385.72      400.15    114.97 o 
  11   2  12       15.49       19.33     15.02 o 
  -8   3  12      833.39      852.71    194.74 o 
  -7   3  12      559.43      480.84    101.48 o 
  -6   3  12      100.27       56.20     22.76 o 
  -5   3  12      925.30      896.47    110.34 o 
  -4   3  12     1094.22     1134.39     90.95 o 
  -3   3  12      505.22      555.97     68.91 o 
  -2   3  12     1553.22     1601.27     36.11 o 
  -1   3  12      126.71      135.24     21.87 o 
   0   3  12       11.50        6.08      5.09 o 
   1   3  12        1.88       12.06      5.44 o 
   2   3  12        1.16        9.65      6.17 o 
   3   3  12       46.15       21.53      5.49 o 
   4   3  12       98.34      102.80     12.00 o 
   5   3  12     1168.40     1146.20     38.60 o 
   6   3  12     1996.56     1817.82     52.09 o 
   7   3  12      515.12      490.35     36.16 o 
   8   3  12      923.19      877.67     73.93 o 
   9   3  12      755.48      773.83     83.50 o 
  10   3  12       96.28       41.11     29.61 o 
  11   3  12        5.91        6.55      8.37 o 
  12   3  12      478.97      347.34     90.78 o 
  -7   4  12      466.28      546.29     83.60 o 
  -6   4  12        0.16        3.59      3.32 o 
  -5   4  12      155.51      129.76     25.55 o 
  -4   4  12       93.14       81.04     23.24 o 
  -3   4  12     2225.23     2198.33    112.19 o 
  -2   4  12     2398.05     2472.03    125.80 o 
  -1   4  12      478.15      545.01     48.96 o 
   0   4  12     1314.96     1329.13     43.82 o 
   1   4  12      382.91      354.13     26.35 o 
   2   4  12     1080.68      911.27     29.89 o 
   3   4  12        7.69       11.66      5.10 o 
   4   4  12     2877.25     2634.21     36.15 o 
   5   4  12     1836.16     1975.85     68.17 o 
   6   4  12      586.34      603.72     43.43 o 
   7   4  12      504.92      550.27     56.79 o 
   8   4  12     1139.19     1219.68     72.35 o 
   9   4  12       82.39       64.30     12.10 o 
  10   4  12       40.73       25.22     19.66 o 
  11   4  12      313.89      280.10     62.20 o 
  12   4  12      118.83       85.70     26.55 o 
  -7   5  12      422.34      289.69     98.00 o 
  -6   5  12      550.24      648.27     93.53 o 
  -5   5  12        2.50        4.50      3.03 o 
  -4   5  12      105.28       93.97     14.00 o 
  -3   5  12     3106.63     3412.04     72.96 o 
  -2   5  12       52.85       33.40      8.68 o 
  -1   5  12       24.70       27.88      8.36 o 
   0   5  12     1264.42     1240.76     32.17 o 
   1   5  12     1161.93     1110.20     44.79 o 
   2   5  12       46.99       56.15     10.52 o 
   3   5  12      111.67      106.46     19.73 o 
   4   5  12      444.41      386.27     33.90 o 
   5   5  12      122.42      106.06     19.69 o 
   6   5  12     1401.68     1416.93     49.64 o 
   7   5  12     1361.70     1337.92     59.90 o 
   8   5  12      537.13      504.30     54.92 o 
   9   5  12       75.99       51.60      9.01 o 
  10   5  12      762.31      754.25     76.14 o 
  11   5  12      863.76      971.47     34.69 o 
  12   5  12      528.10      523.60     43.37 o 
  -6   6  12        1.13       13.07     17.42 o 
  -5   6  12        5.74        4.80      7.81 o 
  -4   6  12       20.85       13.69      9.53 o 
  -3   6  12       30.28       16.16      4.57 o 
  -2   6  12      139.90      139.61     18.35 o 
  -1   6  12     1330.48     1415.22     72.24 o 
   0   6  12     1493.09     1706.34     46.11 o 
   1   6  12      648.62      623.62     50.51 o 
   2   6  12     4704.45     4959.00     87.26 o 
   3   6  12     2607.44     2659.33     48.88 o 
   4   6  12       39.21       31.30      9.47 o 
   5   6  12     2367.09     2344.31     52.65 o 
   6   6  12       48.38       61.49     12.31 o 
   7   6  12       11.37       16.63      6.53 o 
   8   6  12      518.02      566.53     71.25 o 
   9   6  12       19.18        8.16      4.02 o 
  10   6  12       87.42       71.74     16.89 o 
  11   6  12       17.24       13.58      8.04 o 
  12   6  12       92.66       12.34     18.42 o 
  -5   7  12      269.92      266.29     83.69 o 
  -4   7  12      577.76      482.26     53.38 o 
  -3   7  12      274.91      216.82     34.87 o 
  -2   7  12      347.73      341.36     42.93 o 
  -1   7  12      281.17      223.76     42.46 o 
   0   7  12       23.52       30.82      6.48 o 
   1   7  12      132.90      122.59     13.50 o 
   2   7  12      234.77      299.62     39.17 o 
   3   7  12      180.36      181.25     18.25 o 
   4   7  12      118.41      122.62     23.81 o 
   5   7  12      449.00      514.64     33.98 o 
   6   7  12       15.19       17.79      5.94 o 
   7   7  12       11.58       13.33      5.85 o 
   8   7  12      913.05      991.13     59.99 o 
   9   7  12     1744.62     1819.20    104.73 o 
  10   7  12        9.17       14.47      7.08 o 
  11   7  12     1285.21     1346.84     33.93 o 
  12   7  12       23.11        4.01      4.47 o 
  -5   8  12       41.92       95.25     39.28 o 
  -4   8  12       20.33       10.63      7.24 o 
  -3   8  12      362.88      342.53     58.93 o 
  -2   8  12      218.19      142.23     34.57 o 
  -1   8  12        2.78        4.55      4.14 o 
   0   8  12       78.23       72.03     21.37 o 
   1   8  12      225.39      213.29     42.08 o 
   2   8  12      125.63      105.25     15.77 o 
   3   8  12     2252.89     2197.86     55.43 o 
   4   8  12      630.93      722.95     58.20 o 
   5   8  12     2482.24     2454.44     51.28 o 
   6   8  12       25.43       98.79     24.43 o 
   7   8  12       32.27       35.92      8.11 o 
   8   8  12      137.69      125.19     24.33 o 
   9   8  12        5.56        6.22      4.64 o 
  10   8  12       30.52       27.02      6.38 o 
  11   8  12       14.56        7.53      8.98 o 
  12   8  12        9.55        6.42      4.36 o 
  -4   9  12      977.89     1000.73    121.65 o 
  -3   9  12      148.02      132.15     55.21 o 
  -2   9  12      217.94      194.77     33.04 o 
  -1   9  12       89.18       81.17     24.89 o 
   0   9  12       58.61       65.04     16.80 o 
   1   9  12      179.22      224.47     43.21 o 
   2   9  12        0.13       11.83      7.72 o 
   3   9  12       71.22       73.89     12.20 o 
   4   9  12      605.71      640.04     69.59 o 
   5   9  12     1194.71     1324.08     61.53 o 
   6   9  12      743.01      854.85     65.08 o 
   7   9  12     3224.81     3480.79     96.87 o 
   8   9  12       73.97       90.43     14.15 o 
   9   9  12      854.51     1007.61     38.35 o 
  10   9  12     1264.69     1507.67     70.80 o 
  11   9  12       15.27        5.43      5.58 o 
  12   9  12        3.26        8.98      9.25 o 
  -3  10  12       17.25       15.76      6.74 o 
  -2  10  12      470.88      487.97     44.72 o 
  -1  10  12      224.67      209.32     21.85 o 
   0  10  12      462.47      406.17     80.05 o 
   1  10  12      290.01      344.69     62.07 o 
   2  10  12     2212.80     2365.77    113.67 o 
   3  10  12        3.57        8.19      4.98 o 
   4  10  12      219.45      222.77     34.86 o 
   5  10  12       83.03      107.58     23.33 o 
   6  10  12       90.61       56.53     13.80 o 
   7  10  12      201.58      185.21     27.97 o 
   8  10  12        7.29       10.68      6.71 o 
   9  10  12       99.75       58.11     35.53 o 
  10  10  12      228.11      206.47     32.86 o 
  11  10  12        1.25        3.67      6.76 o 
  12  10  12      147.49       82.91     34.69 o 
  -2  11  12       47.13       54.28     15.82 o 
  -1  11  12       13.04       10.39      5.07 o 
   0  11  12       31.34       24.52      8.32 o 
   1  11  12      616.05      694.84     83.05 o 
   2  11  12      301.84      363.77     73.25 o 
   3  11  12      253.03      268.83     54.83 o 
   4  11  12       74.56       59.63     13.47 o 
   5  11  12      994.16     1074.03     86.38 o 
   6  11  12      391.95      306.97     44.76 o 
   7  11  12      486.62      503.02     60.13 o 
   8  11  12      603.11      591.80    113.82 o 
   9  11  12      120.08      108.59     37.02 o 
  10  11  12       93.33       75.19     42.18 o 
  11  11  12      649.18      663.59     84.21 o 
   0  12  12      246.75      311.08     62.43 o 
   1  12  12      599.56      648.41     42.29 o 
   2  12  12      284.21      197.69     47.53 o 
   3  12  12     1268.02     1369.75     59.73 o 
   4  12  12      161.42      100.30     22.22 o 
   5  12  12       27.81       17.38      5.75 o 
   6  12  12       11.32       13.16      6.09 o 
   7  12  12      203.00      193.48     45.93 o 
   8  12  12       41.42       20.36     13.91 o 
   9  12  12      197.83      183.09     40.04 o 
  10  12  12       98.09       81.53     12.76 o 
   1  13  12       13.76       14.10      7.64 o 
   2  13  12      108.69       88.12     23.23 o 
   3  13  12       73.56       79.06     22.35 o 
   4  13  12      267.54      243.85     49.69 o 
   5  13  12      231.83      158.74     40.24 o 
   6  13  12      379.17      241.05     69.61 o 
   7  13  12       64.02       24.68     16.73 o 
   8  13  12      173.14      130.78     49.44 o 
   9  13  12      330.24      242.54     43.44 o 
   4  14  12       88.21       45.82     14.57 o 
   5  14  12      460.51      347.42     52.57 o 
   6  14  12     1014.99     1117.26     52.99 o 
   7  14  12      201.21      193.71     27.39 o 
   8  14  12      205.14      131.85     30.64 o 
  -4 -10  13      164.20      107.12     27.55 o 
  -3 -10  13        6.68        2.78      4.39 o 
  -2 -10  13       19.48       13.72     11.81 o 
  -1 -10  13       49.16       24.23     14.21 o 
  -6  -9  13       56.44       36.85     14.94 o 
  -5  -9  13      250.87      207.33     38.50 o 
  -4  -9  13      388.53      341.80     54.59 o 
  -3  -9  13      473.95      468.81     73.21 o 
  -2  -9  13       18.65       10.26      9.27 o 
  -1  -9  13      178.59      109.51     18.55 o 
   0  -9  13      440.77      421.47     58.63 o 
   1  -9  13       50.76       31.18     16.49 o 
   2  -9  13      421.57      324.16     46.95 o 
  -7  -8  13      348.62      291.79     37.93 o 
  -6  -8  13      298.10      237.64     58.96 o 
  -5  -8  13      190.09      144.72     20.89 o 
  -4  -8  13       10.68       17.00      9.80 o 
  -3  -8  13        1.87       26.03     15.36 o 
  -2  -8  13       52.52       79.04     23.36 o 
  -1  -8  13       92.30       26.10      8.98 o 
   0  -8  13        6.37       12.23      9.32 o 
   1  -8  13       81.08       76.45     21.54 o 
   2  -8  13      928.49      925.13     54.79 o 
   3  -8  13       26.00       16.58     11.25 o 
  -8  -7  13        6.99        5.45      2.93 o 
  -7  -7  13       46.38       26.03     12.43 o 
  -6  -7  13       43.92       28.55     11.56 o 
  -5  -7  13      684.78      839.67     41.50 o 
  -4  -7  13      241.52      182.47     49.84 o 
  -3  -7  13      181.97      139.37     33.89 o 
  -2  -7  13     1808.84     2071.94     96.38 o 
  -1  -7  13       70.77       43.00     14.21 o 
   0  -7  13     1206.85     1380.49     54.63 o 
   1  -7  13     1275.62     1598.38     50.15 o 
   2  -7  13       26.54       32.29     11.30 o 
   3  -7  13        3.22        9.45      5.70 o 
   4  -7  13       36.62       28.71     14.44 o 
   5  -7  13      219.27      113.35     49.25 o 
  -8  -6  13        0.13        4.37      3.58 o 
  -7  -6  13     1172.87     1385.58     44.62 o 
  -6  -6  13      299.47      291.08     68.49 o 
  -5  -6  13       45.05       28.48     18.30 o 
  -4  -6  13        1.65        7.37      7.46 o 
  -3  -6  13       36.32       38.07     11.86 o 
  -2  -6  13       68.17       78.58     21.74 o 
  -1  -6  13      541.08      559.58     68.61 o 
   0  -6  13       94.64      106.18     20.09 o 
   1  -6  13       25.74       11.56      9.46 o 
   2  -6  13        5.76        9.75      9.56 o 
   3  -6  13     1469.40     1565.82     50.16 o 
   4  -6  13      126.59       85.17     23.08 o 
   5  -6  13      178.82      122.02     27.55 o 
   6  -6  13      998.56     1114.06     46.44 o 
  -8  -5  13       19.08        9.57      5.71 o 
  -7  -5  13        2.47        9.70     16.28 o 
  -6  -5  13       76.52       69.80     21.99 o 
  -5  -5  13        1.05       10.23      5.56 o 
  -4  -5  13      487.06      427.65     52.12 o 
  -3  -5  13     1489.74     1485.85    114.52 o 
  -2  -5  13        5.47       15.10     12.81 o 
  -1  -5  13     2671.21     2985.71     96.90 o 
   0  -5  13      365.22      418.21     72.38 o 
   1  -5  13      563.64      627.83     83.08 o 
   2  -5  13      362.93      381.92     56.09 o 
   3  -5  13       87.65       96.79     28.66 o 
   4  -5  13      184.20      221.22     53.95 o 
   5  -5  13        3.37        8.17      7.73 o 
   6  -5  13      111.99      102.37     22.50 o 
   7  -5  13        0.20       10.86      7.57 o 
  -9  -4  13      102.31       39.28     19.07 o 
  -8  -4  13      933.58     1077.64     51.17 o 
  -7  -4  13        6.45       34.42     27.66 o 
  -6  -4  13      162.27      146.01     38.67 o 
  -5  -4  13      178.37      151.59     27.74 o 
  -4  -4  13      410.11      462.87     63.27 o 
  -3  -4  13       59.03       55.51     10.95 o 
  -2  -4  13      303.80      336.00     45.02 o 
  -1  -4  13      215.40      229.64     28.78 o 
   0  -4  13       28.98       15.98      7.25 o 
   1  -4  13     1558.03     1594.57     70.93 o 
   2  -4  13      592.29      563.05     90.98 o 
   3  -4  13        0.13       10.42      8.57 o 
   4  -4  13     1514.62     1556.12     73.82 o 
   5  -4  13      134.90      102.02     28.97 o 
   6  -4  13       90.67       74.10     20.29 o 
   7  -4  13      503.21      501.93     58.50 o 
   8  -4  13      318.35      230.57     42.91 o 
  -9  -3  13        3.87       15.44     15.59 o 
  -8  -3  13        9.85       13.72      6.72 o 
  -7  -3  13      242.98      185.99     54.49 o 
  -6  -3  13      461.67      442.07     83.71 o 
  -5  -3  13      100.40       63.72     12.09 o 
  -4  -3  13       25.26       28.37      6.69 o 
  -3  -3  13      987.71      918.43     44.17 o 
  -2  -3  13       57.33       45.75      8.66 o 
  -1  -3  13     1222.94     1182.95     56.58 o 
   0  -3  13     1187.14     1138.30     52.39 o 
   1  -3  13      793.73      710.38     46.06 o 
   2  -3  13      755.41      865.52     98.56 o 
   3  -3  13      200.43      228.87     46.04 o 
   4  -3  13     1786.21     1977.43     75.52 o 
   5  -3  13      186.41      181.30     34.46 o 
   6  -3  13      145.02      148.99     38.63 o 
   7  -3  13        0.01       17.34      7.37 o 
   8  -3  13      168.71      121.84     25.22 o 
  -9  -2  13      294.37      253.74     61.48 o 
  -8  -2  13      968.08     1197.69    105.49 o 
  -7  -2  13      466.42      344.58     82.15 o 
  -6  -2  13       34.20       15.78      6.65 o 
  -5  -2  13        5.47       13.25      5.07 o 
  -4  -2  13       50.39       24.36      5.71 o 
  -3  -2  13     2594.87     2650.89     59.02 o 
  -2  -2  13      793.93      728.78     51.38 o 
  -1  -2  13     1191.08     1063.88     59.55 o 
   0  -2  13      929.09      905.49     45.08 o 
   1  -2  13       77.29       40.38      8.96 o 
   2  -2  13      834.66      777.05     39.04 o 
   3  -2  13      912.93      859.06     53.98 o 
   4  -2  13       77.81       66.83     13.48 o 
   5  -2  13      290.81      292.83     48.68 o 
   6  -2  13      702.88      770.69     93.17 o 
   7  -2  13      301.83      313.02     71.80 o 
   8  -2  13       70.25       50.43     13.10 o 
   9  -2  13      244.70      192.55     41.55 o 
  -8  -1  13       13.66       14.90     20.56 o 
  -7  -1  13      226.96      259.22     55.46 o 
  -6  -1  13      248.19      222.08     36.15 o 
  -5  -1  13      138.60      146.98     37.37 o 
  -4  -1  13     3130.05     3082.45     90.10 o 
  -3  -1  13      756.70      687.26     52.20 o 
  -2  -1  13     1089.81     1205.05     36.36 o 
  -1  -1  13     3916.42     4215.94     74.97 o 
   0  -1  13      206.19      197.91     19.45 o 
   1  -1  13      841.21      885.03     38.37 o 
   2  -1  13     5728.37     5749.80     97.97 o 
   3  -1  13     1067.11     1040.19     35.79 o 
   4  -1  13      826.99      794.40     52.68 o 
   5  -1  13      161.73      142.92     32.30 o 
   6  -1  13        4.01        7.42      6.27 o 
   7  -1  13       38.15       24.45     13.47 o 
   8  -1  13      103.31      109.57     28.61 o 
   9  -1  13       16.65       21.14     10.37 o 
  10  -1  13       89.94       55.93     19.26 o 
  -8   0  13      346.28      289.92    101.78 o 
  -7   0  13        1.75        7.00     11.29 o 
  -6   0  13       50.70       54.61     19.68 o 
  -5   0  13     2038.66     2130.84     76.09 o 
  -4   0  13     1075.68      996.98     56.67 o 
  -3   0  13     2069.08     2210.11     49.12 o 
  -2   0  13     1798.67     1589.29     47.55 o 
  -1   0  13      729.64      865.77     45.09 o 
   0   0  13      441.29      511.86     36.58 o 
   1   0  13     3094.37     3153.61     53.86 o 
   2   0  13       92.50       69.17     11.36 o 
   3   0  13      451.85      478.72     29.03 o 
   4   0  13      372.34      409.68     30.08 o 
   5   0  13       37.70       42.25      8.26 o 
   6   0  13        1.77        5.00      5.01 o 
   7   0  13      769.04      714.78     84.65 o 
   8   0  13     2071.86     1987.89    157.48 o 
   9   0  13      938.73      938.65     76.70 o 
  10   0  13      562.37      540.85     81.61 o 
  -8   1  13        5.40       30.26     19.37 o 
  -7   1  13       17.32       26.36     14.56 o 
  -6   1  13        0.44        6.10      3.42 o 
  -5   1  13       41.01       28.62      8.92 o 
  -4   1  13      882.05      924.01     77.74 o 
  -3   1  13     3812.91     3884.33    107.32 o 
  -2   1  13      219.96      250.37     22.69 o 
  -1   1  13       31.72      123.98     35.28 o 
   0   1  13     2191.09     2307.01     62.72 o 
   1   1  13     1281.70     1177.76     31.29 o 
   2   1  13       23.00       38.36      6.69 o 
   3   1  13     7973.68     7813.72     81.55 o 
   4   1  13      751.32      756.62     41.85 o 
   5   1  13      176.29      158.47     18.33 o 
   6   1  13      838.94      866.85     52.41 o 
   7   1  13      804.06      679.84     54.68 o 
   8   1  13       73.40       26.82     11.42 o 
   9   1  13       87.17       48.05     14.16 o 
  10   1  13      248.02      241.78     37.71 o 
  11   1  13      186.13      121.50     62.51 o 
  -8   2  13       40.72       54.48     25.94 o 
  -7   2  13      582.60      713.22    107.71 o 
  -6   2  13      381.55      359.70     88.34 o 
  -5   2  13      429.44      466.39    170.98 o 
  -4   2  13     1253.60     1367.03     78.90 o 
  -3   2  13      236.10      205.87     33.26 o 
  -2   2  13     1799.05     1743.43     46.07 o 
  -1   2  13      841.64      771.54     39.60 o 
   0   2  13     2323.67     2386.68     41.39 o 
   1   2  13       52.52       66.84      8.38 o 
   2   2  13      680.18      731.13     42.09 o 
   3   2  13       69.06       59.04      9.88 o 
   4   2  13      666.37      627.61     40.42 o 
   5   2  13      821.31      835.63     58.07 o 
   6   2  13       57.27       63.01      9.96 o 
   7   2  13      142.61      115.40     15.95 o 
   8   2  13      811.63      917.09     73.13 o 
   9   2  13      811.14      781.31     85.08 o 
  10   2  13        1.48       17.50     12.49 o 
  11   2  13        2.05        9.36      7.26 o 
  -7   3  13        0.74        7.45     16.16 o 
  -6   3  13       48.58       15.68     31.98 o 
  -5   3  13      444.02      411.11    107.25 o 
  -4   3  13      245.83      150.33     80.33 o 
  -3   3  13       95.02       79.71     30.03 o 
  -2   3  13     1750.56     1715.22     71.71 o 
  -1   3  13     1257.83     1367.77     36.71 o 
   0   3  13      595.35      685.48     33.83 o 
   1   3  13     1194.66     1161.31     42.41 o 
   2   3  13     5466.63     5427.26     58.57 o 
   3   3  13      272.40      283.08     28.42 o 
   4   3  13      925.39     1009.98     26.20 o 
   5   3  13      549.21      528.24     30.35 o 
   6   3  13      264.81      211.48     22.17 o 
   7   3  13       30.05       24.46      6.19 o 
   8   3  13       25.61       29.95     14.04 o 
   9   3  13       43.38       24.41     21.85 o 
  10   3  13       24.94       34.81     24.83 o 
  11   3  13       99.07       98.92     21.82 o 
  -7   4  13       61.04       29.11     23.92 o 
  -6   4  13      591.86      467.50     41.85 o 
  -5   4  13      445.90      300.61     56.40 o 
  -4   4  13      573.31      504.86    102.05 o 
  -3   4  13      634.82      637.08     87.95 o 
  -2   4  13        2.44        9.61     11.14 o 
  -1   4  13       34.62       66.60     18.32 o 
   0   4  13      150.85      154.07     17.20 o 
   1   4  13     1631.29     1759.54     42.71 o 
   2   4  13      565.03      484.96     42.29 o 
   3   4  13      716.81      702.10     26.54 o 
   4   4  13     1100.79     1116.85     35.71 o 
   5   4  13      129.22      134.62     15.74 o 
   6   4  13     1003.71      999.76     69.44 o 
   7   4  13     1422.67     1506.18     74.30 o 
   8   4  13     1732.82     1671.17     51.89 o 
   9   4  13      263.44      215.82     42.31 o 
  10   4  13       76.39       83.60     30.57 o 
  11   4  13      204.06      160.43     32.99 o 
  12   4  13        2.97        4.78      8.21 o 
  -6   5  13      143.40      107.67     39.77 o 
  -5   5  13        0.64        8.13     26.94 o 
  -4   5  13       45.81       23.89     10.91 o 
  -3   5  13      212.06      165.43     24.48 o 
  -2   5  13      323.35      328.94     50.80 o 
  -1   5  13     2464.36     2603.92     77.72 o 
   0   5  13     4319.00     4214.67     75.69 o 
   1   5  13      567.11      538.74     52.29 o 
   2   5  13     6617.82     6602.58    110.94 o 
   3   5  13     1855.02     1849.54     47.05 o 
   4   5  13      422.75      396.59     23.43 o 
   5   5  13      121.87      139.25     26.36 o 
   6   5  13     3472.94     3512.53     90.30 o 
   7   5  13      707.03      657.72     86.86 o 
   8   5  13       13.18       22.17      6.02 o 
   9   5  13      307.03      202.01     42.05 o 
  10   5  13      621.05      582.87     63.21 o 
  11   5  13       10.93        8.98      5.20 o 
  12   5  13      127.86       84.21     39.51 o 
  -6   6  13        9.26        5.85     12.46 o 
  -5   6  13      261.16      177.08     30.47 o 
  -4   6  13      318.08      233.03     53.74 o 
  -3   6  13      151.57      157.02     24.52 o 
  -2   6  13      133.39       91.33     17.63 o 
  -1   6  13     1111.50     1171.62     79.77 o 
   0   6  13        3.28       12.39      8.43 o 
   1   6  13       27.82       35.36     14.87 o 
   2   6  13       72.04       50.02     13.87 o 
   3   6  13      349.17      311.26     41.08 o 
   4   6  13      658.79      624.98     44.18 o 
   5   6  13      257.27      285.50     29.70 o 
   6   6  13      251.04      214.33     30.21 o 
   7   6  13      365.85      378.03     93.19 o 
   8   6  13     2235.03     2464.90     95.63 o 
   9   6  13      360.45      347.26     45.19 o 
  10   6  13      202.98      164.07     30.08 o 
  11   6  13      632.85      784.77     33.93 o 
  12   6  13      119.63       24.80     20.98 o 
  -5   7  13      197.81      208.19     46.77 o 
  -4   7  13        7.22        7.25      5.12 o 
  -3   7  13      202.93      157.88     27.33 o 
  -2   7  13     2845.24     2930.49    155.10 o 
  -1   7  13       32.47       34.43     14.97 o 
   0   7  13     1143.99     1193.34     89.00 o 
   1   7  13     1182.86     1194.82     50.70 o 
   2   7  13      977.91      950.01     51.64 o 
   3   7  13      463.37      453.17     36.81 o 
   4   7  13     3724.46     3660.65     93.80 o 
   5   7  13     3576.11     3824.75    110.87 o 
   6   7  13      531.08      574.76     47.42 o 
   7   7  13      483.77      572.28     57.88 o 
   8   7  13      347.09      343.75     46.14 o 
   9   7  13      165.54      174.63     35.04 o 
  10   7  13      341.25      353.19     59.52 o 
  11   7  13        1.96        5.70      3.69 o 
  12   7  13       27.16        6.88      6.65 o 
  -4   8  13      310.67      240.31     15.93 o 
  -3   8  13      649.15      610.95    107.21 o 
  -2   8  13      301.12      312.60     63.48 o 
  -1   8  13        9.55       54.32     29.08 o 
   0   8  13      779.38      801.56     84.90 o 
   1   8  13      301.57      328.63     46.74 o 
   2   8  13       92.61       97.15     13.64 o 
   3   8  13      283.76      290.13     32.12 o 
   4   8  13      532.32      530.84     45.59 o 
   5   8  13      137.66      169.76     25.59 o 
   6   8  13     1338.21     1493.93     73.11 o 
   7   8  13     1549.74     1769.42     57.74 o 
   8   8  13       28.49       17.95      5.85 o 
   9   8  13      540.33      508.43     59.21 o 
  10   8  13      325.21      326.04     57.53 o 
  11   8  13      269.19      246.90     46.69 o 
  12   8  13       16.64        1.99      3.71 o 
  -3   9  13        1.23        7.13      4.96 o 
  -2   9  13        2.53        7.24     12.46 o 
  -1   9  13      771.17      871.53     72.12 o 
   0   9  13      401.51      438.10     63.82 o 
   1   9  13       46.75       63.05     18.42 o 
   2   9  13     1934.57     2313.30     72.17 o 
   3   9  13      676.09      628.39     67.44 o 
   4   9  13      197.86      204.72     30.52 o 
   5   9  13     1402.98     1563.14     66.88 o 
   6   9  13      675.71      790.09     65.50 o 
   7   9  13       11.85       10.29      8.88 o 
   8   9  13        4.99       10.59      5.66 o 
   9   9  13        8.79       24.11     11.69 o 
  10   9  13      305.97      296.11     64.99 o 
  11   9  13        0.36       12.38      8.29 o 
  12   9  13       45.43        8.18      3.71 o 
  -3  10  13        0.15        9.10      3.62 o 
  -2  10  13      485.24      476.43     35.47 o 
  -1  10  13      309.90      304.57     44.33 o 
   0  10  13      269.91      251.02     77.16 o 
   1  10  13       89.19       63.31     19.74 o 
   2  10  13       28.04       14.61      9.44 o 
   3  10  13      175.07      130.08     23.77 o 
   4  10  13      284.57      249.13     34.53 o 
   5  10  13      175.30      142.26     23.22 o 
   6  10  13      143.00      116.99     23.73 o 
   7  10  13        8.75       14.10      7.38 o 
   8  10  13      265.66      241.38     44.51 o 
   9  10  13      646.12      622.78    120.16 o 
  10  10  13       73.09       34.88     21.43 o 
  11  10  13      912.24      939.22     90.70 o 
  -1  11  13        6.59       11.18      7.18 o 
   0  11  13      221.26      179.60     33.58 o 
   1  11  13      204.15      210.09     38.48 o 
   2  11  13       30.95       25.75      9.86 o 
   3  11  13      191.11      137.53     32.05 o 
   4  11  13     2100.94     2001.91    148.32 o 
   5  11  13      586.09      516.47     73.75 o 
   6  11  13        2.25       12.32      6.12 o 
   7  11  13       85.87       58.57     13.93 o 
   8  11  13        5.86        3.58      4.74 o 
   9  11  13      165.79      151.30     23.65 o 
  10  11  13       76.52       14.52     15.02 o 
  11  11  13       17.16        3.25      7.49 o 
   0  12  13        2.78        6.60      4.93 o 
   1  12  13       68.09       42.87     10.99 o 
   2  12  13       31.61       30.48     12.11 o 
   3  12  13        4.55        9.36      8.23 o 
   4  12  13        0.20        7.17      5.75 o 
   5  12  13      168.57      132.09     34.88 o 
   6  12  13      340.30      370.44     64.96 o 
   7  12  13      768.20      787.79     30.55 o 
   8  12  13        0.20        3.78      8.83 o 
   9  12  13      474.07      497.00     48.26 o 
  10  12  13      455.30      380.51     61.71 o 
   2  13  13      374.53      351.17     55.80 o 
   3  13  13      125.16       86.75     20.77 o 
   4  13  13      369.61      321.51     48.22 o 
   5  13  13      499.35      536.02     40.13 o 
   6  13  13        8.35       13.91      8.14 o 
   7  13  13       47.94       18.91     12.57 o 
   8  13  13        9.37       13.56      7.95 o 
   9  13  13        1.14       19.03      6.88 o 
   5  14  13      304.16      188.44     41.49 o 
   6  14  13      136.75       84.29     32.71 o 
   7  14  13      153.91       96.93     41.84 o 
  -5  -9  14        7.45        4.40      6.94 o 
  -4  -9  14      118.03       81.83     22.01 o 
  -3  -9  14       58.13       37.64     15.13 o 
  -2  -9  14      114.11       76.21     19.24 o 
  -1  -9  14        0.79        7.74      5.51 o 
   0  -9  14      167.25      143.19     21.62 o 
   1  -9  14       25.76       20.50      7.37 o 
  -6  -8  14      452.51      419.04     48.06 o 
  -5  -8  14      941.33      875.91     55.59 o 
  -4  -8  14      119.83       69.20     21.08 o 
  -3  -8  14      268.50      188.86     42.76 o 
  -2  -8  14      794.01      771.38     84.96 o 
  -1  -8  14      229.58      110.66     36.75 o 
   0  -8  14      323.33      281.81     49.23 o 
   1  -8  14      113.38      100.44     24.89 o 
   2  -8  14      683.64      806.27    196.83 o 
   3  -8  14        5.23       13.02      6.03 o 
  -7  -7  14       20.93        8.34      7.32 o 
  -6  -7  14       49.34       24.36     13.41 o 
  -5  -7  14      177.47      139.08     35.41 o 
  -4  -7  14        8.83       22.18      8.92 o 
  -3  -7  14      295.03      268.16     62.69 o 
  -2  -7  14      218.06      202.81     38.94 o 
  -1  -7  14      213.57      166.17     28.77 o 
   0  -7  14      282.29      280.79     56.25 o 
   1  -7  14       88.21       56.67     19.59 o 
   2  -7  14       24.32       33.11     20.96 o 
   3  -7  14       74.22       45.23     15.54 o 
   4  -7  14      676.48      715.21     35.63 o 
  -8  -6  14       65.55       25.08     27.51 o 
  -7  -6  14       28.65       24.19     16.54 o 
  -6  -6  14      535.50      499.54     60.41 o 
  -5  -6  14      325.59      314.40     71.37 o 
  -4  -6  14      478.58      424.60     81.03 o 
  -3  -6  14     1398.31     1522.85     55.71 o 
  -2  -6  14       40.38       53.04     15.73 o 
  -1  -6  14      275.41      280.06     60.20 o 
   0  -6  14       39.40       39.97     13.64 o 
   1  -6  14      473.18      504.99     86.48 o 
   2  -6  14      163.88      118.48     31.98 o 
   3  -6  14      273.39      187.20     42.41 o 
   4  -6  14       45.27       39.18     13.98 o 
   5  -6  14       52.38       49.26     11.12 o 
  -8  -5  14      389.64      364.72     62.28 o 
  -7  -5  14       23.37       20.32      7.60 o 
  -6  -5  14       17.24        3.64      6.19 o 
  -5  -5  14      863.36     1038.44     42.42 o 
  -4  -5  14       54.43       36.21     13.45 o 
  -3  -5  14       27.72       30.07     11.91 o 
  -2  -5  14      521.35      482.62     61.82 o 
  -1  -5  14      313.56      391.08     68.11 o 
   0  -5  14      588.81      601.26     61.64 o 
   1  -5  14      294.24      336.57     49.72 o 
   2  -5  14      512.24      539.79     70.11 o 
   3  -5  14      447.81      437.09     63.75 o 
   4  -5  14      407.24      379.24     65.95 o 
   5  -5  14      539.49      625.20     43.63 o 
   6  -5  14      126.37       83.15     22.82 o 
  -8  -4  14       22.15       25.37     16.31 o 
  -7  -4  14       11.73       10.50      8.38 o 
  -6  -4  14      213.60      227.76     50.35 o 
  -5  -4  14      117.12      132.37     31.19 o 
  -4  -4  14      294.31      266.77     53.01 o 
  -3  -4  14      792.81      907.78     70.68 o 
  -2  -4  14      176.44      179.02     31.42 o 
  -1  -4  14       54.20       62.19     16.73 o 
   0  -4  14      572.00      701.51     73.06 o 
   1  -4  14     2882.88     3246.23    101.87 o 
   2  -4  14      524.81      503.69     72.99 o 
   3  -4  14      869.05      939.65     93.87 o 
   4  -4  14       16.25       22.05      8.16 o 
   5  -4  14        4.83       15.59      9.07 o 
   6  -4  14      210.49      171.13     27.99 o 
   7  -4  14       53.82       17.87     10.98 o 
  -8  -3  14       70.29       35.61     17.84 o 
  -7  -3  14      830.18     1090.85     99.30 o 
  -6  -3  14     1580.98     1818.43     61.50 o 
  -5  -3  14      120.26      124.44     29.22 o 
  -4  -3  14      487.41      506.29     69.49 o 
  -3  -3  14      435.71      381.54     50.96 o 
  -2  -3  14        4.16        7.34      4.96 o 
  -1  -3  14      273.24      308.95     57.27 o 
   0  -3  14       54.68       80.80     25.63 o 
   1  -3  14       44.24       31.29     11.39 o 
   2  -3  14      154.91      144.42     24.26 o 
   3  -3  14     2563.52     2879.80     86.32 o 
   4  -3  14      212.54      243.31     50.07 o 
   5  -3  14      277.67      256.66     51.89 o 
   6  -3  14     1382.17     1701.97     79.96 o 
   7  -3  14      750.25      738.25     39.79 o 
   8  -3  14       48.96       32.43     11.02 o 
  -8  -2  14        0.47       25.64     17.42 o 
  -7  -2  14       10.21       30.86     15.21 o 
  -6  -2  14       32.92       10.17      7.17 o 
  -5  -2  14      352.60      229.46     53.62 o 
  -4  -2  14      395.27      329.01     65.12 o 
  -3  -2  14      807.94      879.51     44.09 o 
  -2  -2  14       11.66       15.04      5.84 o 
  -1  -2  14     1468.98     1531.09     67.31 o 
   0  -2  14     2455.56     2725.11     88.39 o 
   1  -2  14     2543.36     2539.76     68.82 o 
   2  -2  14      542.38      521.04     79.12 o 
   3  -2  14      716.07      779.69     66.46 o 
   4  -2  14       10.34       22.18     14.69 o 
   5  -2  14      692.25      704.20     94.45 o 
   6  -2  14      637.90      747.88     67.63 o 
   7  -2  14       25.29       25.92     17.65 o 
   8  -2  14        1.33       12.40      6.62 o 
   9  -2  14      100.22       95.17     22.64 o 
  -8  -1  14      374.48      350.17     89.83 o 
  -7  -1  14      271.72      315.70     35.17 o 
  -6  -1  14      347.93      285.77     70.80 o 
  -5  -1  14      891.92      815.34     76.50 o 
  -4  -1  14     1213.48     1281.50    130.97 o 
  -3  -1  14        0.40        9.30      4.82 o 
  -2  -1  14      751.64      818.76     44.62 o 
  -1  -1  14      221.39      210.84     23.34 o 
   0  -1  14      336.50      341.77     29.23 o 
   1  -1  14      311.05      279.83     32.05 o 
   2  -1  14      519.15      471.57     48.08 o 
   3  -1  14      406.85      366.04     41.30 o 
   4  -1  14      697.49      797.64     74.28 o 
   5  -1  14      808.09      841.24     63.04 o 
   6  -1  14        3.11       14.02     11.16 o 
   7  -1  14      434.11      490.29     68.58 o 
   8  -1  14     2201.68     2589.98     74.70 o 
   9  -1  14      571.60      475.93     92.98 o 
  -8   0  14       34.65       37.60     16.39 o 
  -7   0  14       26.97       26.76     19.52 o 
  -6   0  14        4.45        7.14      7.68 o 
  -5   0  14      383.93      371.84     67.47 o 
  -4   0  14       84.74       77.75     13.77 o 
  -3   0  14      418.44      370.21     39.85 o 
  -2   0  14       77.02       46.05      9.59 o 
  -1   0  14      445.22      438.45     35.27 o 
   0   0  14     2996.10     3025.50     54.15 o 
   1   0  14     1343.94     1445.55     37.48 o 
   2   0  14       28.31       38.14     10.99 o 
   3   0  14      454.35      416.34     36.26 o 
   4   0  14      878.36      851.61     59.64 o 
   5   0  14      458.85      464.44     60.05 o 
   6   0  14      136.57      146.69     34.11 o 
   7   0  14      234.13      158.91     40.82 o 
   8   0  14      119.03      126.76     31.20 o 
   9   0  14       95.98       67.71     17.71 o 
  10   0  14      224.71      207.97     35.79 o 
  -8   1  14      287.63      309.52     58.99 o 
  -7   1  14     1443.36     1570.48    172.58 o 
  -6   1  14       10.47       11.05     10.24 o 
  -5   1  14        6.20        3.54      6.14 o 
  -4   1  14       15.27       21.47     15.93 o 
  -3   1  14     1031.54     1103.97     70.05 o 
  -2   1  14        4.55        9.98      6.39 o 
  -1   1  14     1362.34     1241.06     40.60 o 
   0   1  14       37.80       27.87      7.73 o 
   1   1  14      101.44      147.11     28.34 o 
   2   1  14     1486.35     1524.10     43.02 o 
   3   1  14      939.09      917.84     49.46 o 
   4   1  14        8.87       13.98      5.17 o 
   5   1  14      327.83      327.80     35.09 o 
   6   1  14      650.09      717.34     54.85 o 
   7   1  14      373.82      468.19     64.32 o 
   8   1  14      104.90       95.37     27.07 o 
   9   1  14      344.82      361.46     57.20 o 
  10   1  14      175.34      119.29     33.05 o 
  -7   2  14      204.16      180.68     54.37 o 
  -6   2  14      220.01      253.51     63.27 o 
  -5   2  14      311.05      209.65     89.35 o 
  -4   2  14     1427.28     1460.24     94.57 o 
  -3   2  14      214.06      140.28     38.62 o 
  -2   2  14       89.31      133.55     35.74 o 
  -1   2  14     3681.26     3890.68     59.71 o 
   0   2  14      170.45      130.94     16.92 o 
   1   2  14     2080.02     2141.41     49.21 o 
   2   2  14     5719.74     6036.10     91.06 o 
   3   2  14     1666.40     1503.68     41.50 o 
   4   2  14      441.12      387.46     24.84 o 
   5   2  14      160.13      220.65     41.91 o 
   6   2  14      221.79      211.97     35.93 o 
   7   2  14       91.75       73.58     14.74 o 
   8   2  14     1119.09     1272.82     59.37 o 
   9   2  14       23.62       26.34      8.66 o 
  10   2  14      127.88      125.82     45.81 o 
  11   2  14       80.88       75.38     32.09 o 
  -7   3  14        8.29        0.57     10.97 o 
  -6   3  14      283.88      196.11     40.29 o 
  -5   3  14      245.09      137.33     92.23 o 
  -4   3  14     1353.47     1283.97     61.56 o 
  -3   3  14     3143.37     3405.11     70.21 o 
  -2   3  14     1778.86     1779.44     41.91 o 
  -1   3  14       10.98        5.61      6.79 o 
   0   3  14      933.81      919.01     35.89 o 
   1   3  14      857.93      946.21     46.79 o 
   2   3  14       41.46       36.15      9.17 o 
   3   3  14      194.28      256.09     21.82 o 
   4   3  14     1874.20     2029.60     62.92 o 
   5   3  14      146.16      116.78     14.53 o 
   6   3  14      234.37      187.39     21.53 o 
   7   3  14      232.29      226.98     32.29 o 
   8   3  14     1784.92     2019.66     71.32 o 
   9   3  14      271.93      255.46     80.58 o 
  10   3  14       56.88       60.60     24.15 o 
  11   3  14      786.34      921.83     62.81 o 
  -7   4  14       86.34       77.68     38.36 o 
  -6   4  14        1.38        1.54      6.17 o 
  -5   4  14       81.22       51.93     20.16 o 
  -4   4  14       81.74       39.00     30.80 o 
  -3   4  14      448.60      388.76     89.23 o 
  -2   4  14      797.33      870.19    104.94 o 
  -1   4  14      864.06      951.26     96.93 o 
   0   4  14     2542.47     2809.88     46.99 o 
   1   4  14      997.87     1010.09     49.95 o 
   2   4  14     1187.82     1268.47     42.11 o 
   3   4  14     1770.46     1774.87     49.28 o 
   4   4  14     2329.10     2257.24     51.44 o 
   5   4  14        3.48       13.05      6.40 o 
   6   4  14     1451.09     1649.32    105.38 o 
   7   4  14      801.62      732.61    102.57 o 
   8   4  14        1.76        4.61      5.97 o 
   9   4  14       54.16      102.97     32.44 o 
  10   4  14      120.66       91.89     41.46 o 
  11   4  14       19.97       25.18     17.92 o 
  -6   5  14      436.38      467.12    126.43 o 
  -5   5  14        2.71        5.45     17.04 o 
  -4   5  14      821.58      909.93     79.06 o 
  -3   5  14      263.74      209.61     30.65 o 
  -2   5  14     1940.47     2019.52    138.73 o 
  -1   5  14       48.68       51.01     36.30 o 
   0   5  14      368.29      388.54     34.96 o 
   1   5  14      684.59      700.85     65.87 o 
   2   5  14     1255.96     1239.17     43.19 o 
   3   5  14        1.19        8.98      6.55 o 
   4   5  14      680.17      666.26    112.91 o 
   5   5  14       76.14       59.79     10.43 o 
   6   5  14       34.52       55.47     14.48 o 
   7   5  14     1688.50     1811.11    128.47 o 
   8   5  14      131.68      160.91     34.39 o 
   9   5  14     1524.84     1736.19     77.14 o 
  10   5  14      174.79      154.78     31.83 o 
  11   5  14      157.36      104.12     19.48 o 
  -5   6  14       42.55       15.59      7.26 o 
  -4   6  14       19.25        9.09      4.60 o 
  -3   6  14        4.63       10.61     10.90 o 
  -2   6  14      797.07      784.62     69.43 o 
  -1   6  14     1504.70     1634.01     77.00 o 
   0   6  14       10.99        5.79      6.29 o 
   1   6  14      203.82      260.57     32.68 o 
   2   6  14     4482.93     4557.42    100.84 o 
   3   6  14      123.88       98.99     17.49 o 
   4   6  14      205.89      201.02     31.72 o 
   5   6  14       88.62       81.66     51.01 o 
   6   6  14      475.96      475.46     71.01 o 
   7   6  14      564.39      507.88     98.82 o 
   8   6  14        2.34        5.60      7.16 o 
   9   6  14       97.61       84.39     17.13 o 
  10   6  14      112.19       67.20     17.84 o 
  11   6  14       25.82       16.84      6.18 o 
  12   6  14       71.97       23.23     14.02 o 
  -5   7  14      225.24      141.25     51.43 o 
  -4   7  14      255.42      179.56     33.68 o 
  -3   7  14      601.90      503.77     53.32 o 
  -2   7  14        9.71       16.01      6.17 o 
  -1   7  14        4.32       13.58      6.52 o 
   0   7  14       91.50      121.19     38.78 o 
   1   7  14      621.44      813.79     52.70 o 
   2   7  14       53.23       70.64     13.24 o 
   3   7  14      366.92      380.30     43.93 o 
   4   7  14      766.74      918.63    179.04 o 
   5   7  14       88.06       70.27     16.45 o 
   6   7  14        2.44       11.60      6.93 o 
   7   7  14     1799.79     2058.62     50.71 o 
   8   7  14      142.63      119.47     26.42 o 
   9   7  14        3.12       18.01      6.65 o 
  10   7  14      210.48      194.33     43.03 o 
  11   7  14       96.02       40.38     15.99 o 
  12   7  14       34.33        4.89      4.89 o 
  -4   8  14       81.94       58.42     47.66 o 
  -3   8  14      227.58      198.14     41.78 o 
  -2   8  14       13.08       22.73      9.02 o 
  -1   8  14     1032.40     1108.23     52.16 o 
   0   8  14      516.54      686.14     72.31 o 
   1   8  14       20.04       18.39     10.40 o 
   2   8  14     1220.50     1418.54     95.12 o 
   3   8  14     1867.54     2058.00     80.97 o 
   4   8  14      752.05      846.25     71.78 o 
   5   8  14      991.87     1102.17     75.47 o 
   6   8  14       12.01       15.09      4.26 o 
   7   8  14      816.93      912.75    143.56 o 
   8   8  14        1.82        6.40      4.65 o 
   9   8  14      201.46      124.09     24.35 o 
  10   8  14       32.83       12.70     14.54 o 
  11   8  14        5.91        2.56      4.20 o 
  12   8  14       62.59       12.38     14.56 o 
  -3   9  14       11.28        6.80      5.36 o 
  -2   9  14      259.94      228.28     67.44 o 
  -1   9  14      119.94      104.44     22.47 o 
   0   9  14       15.69       18.18     11.14 o 
   1   9  14      298.70      252.10     40.02 o 
   2   9  14        2.57       15.31     10.67 o 
   3   9  14       48.86       46.37     13.47 o 
   4   9  14      113.32      111.15     29.28 o 
   5   9  14       25.46       53.03     13.60 o 
   6   9  14       89.63       84.34     28.52 o 
   7   9  14      659.20      645.55     66.17 o 
   8   9  14     1122.97     1344.22     75.32 o 
   9   9  14     1044.85     1258.29     54.36 o 
  10   9  14        1.35        8.37     12.04 o 
  11   9  14      357.84      370.04     51.16 o 
  -2  10  14      772.88      820.32     64.32 o 
  -1  10  14        1.17        8.26      6.31 o 
   0  10  14      387.59      482.28     68.96 o 
   1  10  14     1199.91     1223.40     45.70 o 
   2  10  14      162.27      147.86     40.37 o 
   3  10  14      103.44      103.16     22.82 o 
   4  10  14      145.57      110.07     25.70 o 
   5  10  14      680.41      693.50     67.04 o 
   6  10  14      190.77      105.47     25.52 o 
   7  10  14      105.37       75.94     18.85 o 
   8  10  14       98.77       66.57     13.93 o 
   9  10  14      318.90      289.51     51.28 o 
  10  10  14      128.54       54.29     24.07 o 
  11  10  14        0.39        3.13      5.27 o 
  -1  11  14       61.35       66.87     22.31 o 
   0  11  14      158.69      101.78     21.65 o 
   1  11  14      299.68      252.68     47.20 o 
   2  11  14       84.52      103.52     28.75 o 
   3  11  14       29.82       25.02      9.65 o 
   4  11  14       10.10       17.24      7.51 o 
   5  11  14       76.45       69.89     16.85 o 
   6  11  14      365.73      349.45     54.86 o 
   7  11  14     1425.98     1632.40     64.72 o 
   8  11  14       10.70        7.09      5.12 o 
   9  11  14      452.32      532.42     57.85 o 
  10  11  14      323.64      330.76     86.20 o 
  11  11  14       67.31       39.77     27.74 o 
   1  12  14        9.68       15.63      5.57 o 
   2  12  14      225.66      183.06     45.98 o 
   3  12  14      501.71      527.92     57.59 o 
   4  12  14        0.47       16.53      6.22 o 
   5  12  14      158.49      167.92     34.86 o 
   6  12  14      549.24      556.53     49.67 o 
   7  12  14        2.81       13.60      5.36 o 
   8  12  14       49.52       13.37      9.21 o 
   9  12  14        8.62       14.33      5.85 o 
  10  12  14       32.34        5.58      7.60 o 
   2  13  14        0.53        5.68      4.80 o 
   3  13  14       99.65       86.82     13.57 o 
   4  13  14       18.50       20.17      6.62 o 
   5  13  14       45.14       35.51     12.84 o 
   6  13  14      165.13      121.42     40.81 o 
   7  13  14       21.59       18.49     15.67 o 
   8  13  14      294.03      253.35     90.17 o 
   9  13  14       37.39       14.10     10.43 o 
  -3  -9  15       51.32       31.32     15.74 o 
  -2  -9  15      452.26      504.99     40.50 o 
  -1  -9  15      123.20       63.89     28.41 o 
  -5  -8  15        1.50        7.25      5.80 o 
  -4  -8  15       82.60       56.66     21.07 o 
  -3  -8  15       26.09       20.67      9.51 o 
  -2  -8  15       12.95        8.86      7.72 o 
  -1  -8  15        2.48       12.45      6.74 o 
   0  -8  15        0.85        8.66      5.15 o 
   1  -8  15       82.43       46.40     20.15 o 
   2  -8  15      258.09      178.45     44.86 o 
  -6  -7  15      405.74      326.25     55.37 o 
  -5  -7  15        0.25       11.73      9.30 o 
  -4  -7  15      636.14      650.24     36.33 o 
  -3  -7  15      506.89      488.69     61.69 o 
  -2  -7  15       55.13       75.98     25.95 o 
  -1  -7  15      177.86      165.69     43.87 o 
   0  -7  15       39.06       20.81      9.88 o 
   1  -7  15      106.03       85.42     20.01 o 
   2  -7  15       13.72       21.80     10.31 o 
   3  -7  15        4.94       11.43      6.46 o 
  -7  -6  15      387.20      343.14     54.73 o 
  -6  -6  15      186.03       90.43     24.88 o 
  -5  -6  15       29.71       35.31     18.70 o 
  -4  -6  15       40.22       41.91     25.83 o 
  -3  -6  15      425.93      383.98     54.03 o 
  -2  -6  15        3.09        7.23     15.21 o 
  -1  -6  15      164.20      178.01     50.87 o 
   0  -6  15        2.53       14.53      6.55 o 
   1  -6  15      202.02      157.56     31.28 o 
   2  -6  15       42.84       34.28     20.90 o 
   3  -6  15      468.08      517.64     75.42 o 
   4  -6  15        1.19        5.61      4.55 o 
   5  -6  15      169.40      125.93     37.63 o 
  -7  -5  15       54.65       39.13     20.90 o 
  -6  -5  15      591.53      552.52     63.98 o 
  -5  -5  15      481.89      381.11     73.67 o 
  -4  -5  15       68.73       69.64     26.29 o 
  -3  -5  15       27.65       25.44     11.66 o 
  -2  -5  15     1292.16     1365.01     52.32 o 
  -1  -5  15        6.65       22.30     14.35 o 
   0  -5  15      357.63      327.81     63.06 o 
   1  -5  15      657.15      737.55     60.55 o 
   2  -5  15      300.72      324.49     72.37 o 
   3  -5  15       47.83       37.03     14.56 o 
   4  -5  15      173.61      135.03     39.60 o 
   5  -5  15       32.67       10.52      7.18 o 
   6  -5  15      242.01      185.21     32.33 o 
  -7  -4  15       28.25        7.20      9.67 o 
  -6  -4  15      239.71      189.75     35.36 o 
  -5  -4  15        0.99       10.10      7.51 o 
  -4  -4  15      187.90      220.36     49.13 o 
  -3  -4  15      456.65      436.39     71.90 o 
  -2  -4  15      223.54      208.31     48.94 o 
  -1  -4  15     1713.36     1762.78     69.97 o 
   0  -4  15      346.95      381.18     52.86 o 
   1  -4  15      276.67      262.02     40.47 o 
   2  -4  15        8.52        7.77     10.20 o 
   3  -4  15      865.32      891.45     40.12 o 
   4  -4  15     1014.09     1030.60     59.58 o 
   5  -4  15      102.43       73.96     20.75 o 
   6  -4  15      296.89      277.57     46.37 o 
   7  -4  15       79.36      100.48     18.60 o 
  -8  -3  15      291.06      190.81     81.34 o 
  -7  -3  15        1.07        4.13      6.95 o 
  -6  -3  15      191.22      196.93     32.70 o 
  -5  -3  15       62.37       46.47     20.95 o 
  -4  -3  15      894.55      990.72     52.94 o 
  -3  -3  15      631.23      612.44     73.89 o 
  -2  -3  15        2.52       16.34     15.76 o 
  -1  -3  15      815.97      909.07     66.47 o 
   0  -3  15       68.46       70.71     20.33 o 
   1  -3  15      275.05      265.55     48.12 o 
   2  -3  15       91.58       95.65     20.81 o 
   3  -3  15     1219.38     1177.74     54.59 o 
   4  -3  15      404.01      449.23     74.51 o 
   5  -3  15      173.47      176.51     45.40 o 
   6  -3  15       51.12       71.35     25.04 o 
   7  -3  15       85.37       79.88     19.81 o 
   8  -3  15       84.56       29.24     12.44 o 
  -8  -2  15      333.13      286.21     98.19 o 
  -7  -2  15      230.80      186.51     34.53 o 
  -6  -2  15        1.25       10.47      6.44 o 
  -5  -2  15     1193.31     1443.82     64.80 o 
  -4  -2  15       24.30       16.60     20.71 o 
  -3  -2  15      157.31      157.12     30.00 o 
  -2  -2  15     1004.64     1086.64    110.09 o 
  -1  -2  15      444.36      565.40     85.48 o 
   0  -2  15      279.53      335.82     53.72 o 
   1  -2  15      854.41      973.81     66.16 o 
   2  -2  15      133.15      170.16     31.37 o 
   3  -2  15      728.75      727.55     57.02 o 
   4  -2  15      261.04      266.55     49.70 o 
   5  -2  15     1671.57     1789.57     78.14 o 
   6  -2  15      763.93      831.01     45.99 o 
   7  -2  15      331.78      344.62     45.51 o 
   8  -2  15      368.35      326.79     50.17 o 
  -8  -1  15       27.62       31.29     22.62 o 
  -7  -1  15      332.49      292.66     57.57 o 
  -6  -1  15      424.45      368.12    110.08 o 
  -5  -1  15        1.18        5.94      3.51 o 
  -4  -1  15       30.55        8.86      7.96 o 
  -3  -1  15      208.14      220.45     42.08 o 
  -2  -1  15       97.11       61.54     23.00 o 
  -1  -1  15      423.57      464.43     65.02 o 
   0  -1  15     1547.35     1928.88     68.68 o 
   1  -1  15      135.42      215.88     30.36 o 
   2  -1  15     3028.78     3084.89     80.65 o 
   3  -1  15      236.75      259.14     48.86 o 
   4  -1  15      268.93      263.80     45.42 o 
   5  -1  15       56.15       75.48     29.05 o 
   6  -1  15        6.35       17.03     12.30 o 
   7  -1  15        2.07        5.25      6.37 o 
   8  -1  15      135.87       63.14     18.81 o 
   9  -1  15      213.46      134.28     35.70 o 
  -7   0  15      360.13      365.15    104.80 o 
  -6   0  15      594.71      694.61    113.59 o 
  -5   0  15       12.92        9.11      2.93 o 
  -4   0  15      251.78      232.81     54.64 o 
  -3   0  15        6.94        5.71      3.28 o 
  -2   0  15     1541.33     1570.84     66.21 o 
  -1   0  15       25.00       55.71     24.38 o 
   0   0  15       17.47       14.07      6.00 o 
   1   0  15       38.99       53.93      8.83 o 
   2   0  15       88.57       75.30     12.47 o 
   3   0  15      790.47      890.26     90.24 o 
   4   0  15     1886.16     2134.69     82.91 o 
   5   0  15      856.34      874.15     81.41 o 
   6   0  15      292.77      338.40     70.53 o 
   7   0  15      201.05      238.38     47.68 o 
   8   0  15       16.26       16.07      8.09 o 
   9   0  15      277.50      253.52     57.71 o 
  10   0  15      241.69      172.29     33.37 o 
  -7   1  15       57.40       79.05     21.47 o 
  -6   1  15       21.64       21.24     18.72 o 
  -5   1  15       37.83       23.49      9.29 o 
  -4   1  15        3.75        8.26      4.04 o 
  -3   1  15      178.55      161.80     35.26 o 
  -2   1  15      111.84      117.49     25.62 o 
  -1   1  15      876.50     1049.51     55.11 o 
   0   1  15     2275.38     2457.47     54.88 o 
   1   1  15      489.78      513.92     49.40 o 
   2   1  15     3043.98     3192.88     57.88 o 
   3   1  15     1756.97     1696.23     70.16 o 
   4   1  15       66.19       94.12     21.89 o 
   5   1  15      828.12      833.73     57.09 o 
   6   1  15       13.09       15.60      5.92 o 
   7   1  15      228.62      222.20     46.80 o 
   8   1  15        7.71       22.96     14.67 o 
   9   1  15        1.46       10.66      8.77 o 
  10   1  15      296.40      212.26     59.22 o 
  -7   2  15      152.84      230.54     36.22 o 
  -6   2  15      135.15      131.62     46.69 o 
  -5   2  15     1561.52     1703.77     51.96 o 
  -4   2  15      362.98      314.85     47.69 o 
  -3   2  15      314.47      239.47     25.83 o 
  -2   2  15      356.62      342.42     42.21 o 
  -1   2  15       21.93       32.34     15.96 o 
   0   2  15      939.28      868.60     66.52 o 
   1   2  15      631.50      598.20     53.07 o 
   2   2  15      304.83      215.74     39.94 o 
   3   2  15      263.90      253.08     33.76 o 
   4   2  15      638.88      565.00     47.25 o 
   5   2  15     1075.04     1085.63     79.99 o 
   6   2  15      304.98      293.21     42.77 o 
   7   2  15       84.63      103.83     20.78 o 
   8   2  15     3233.81     3677.86    112.32 o 
   9   2  15      441.49      348.19     82.02 o 
  10   2  15       10.04       16.43      8.98 o 
  -7   3  15        4.79        6.34     11.54 o 
  -6   3  15       70.52      146.18     53.87 o 
  -5   3  15      123.60       59.85     50.15 o 
  -4   3  15        0.06        8.79     23.27 o 
  -3   3  15      172.79      124.39     33.82 o 
  -2   3  15       73.09       66.55     22.50 o 
  -1   3  15        8.48        8.99      5.51 o 
   0   3  15     1012.50     1027.07     51.03 o 
   1   3  15     1782.38     1827.02     77.73 o 
   2   3  15     1112.99     1079.37     61.24 o 
   3   3  15      987.02      914.39     48.05 o 
   4   3  15      200.32      189.85     24.39 o 
   5   3  15     1176.40     1263.62     61.39 o 
   6   3  15       92.70       83.27     16.85 o 
   7   3  15      383.50      335.07     49.19 o 
   8   3  15      193.98      169.41     35.92 o 
   9   3  15       80.26       95.48     39.70 o 
  10   3  15      464.23      500.75    118.83 o 
  11   3  15        4.33        7.64     12.30 o 
  -6   4  15       48.44       51.62     25.41 o 
  -5   4  15        4.28        5.15      6.15 o 
  -4   4  15      289.56      196.23    121.71 o 
  -3   4  15       45.41       19.39     15.63 o 
  -2   4  15      348.64      349.71    158.12 o 
  -1   4  15       17.01       31.22     15.59 o 
   0   4  15      380.67      418.60     36.06 o 
   1   4  15      305.26      301.82     26.85 o 
   2   4  15      564.56      561.14     58.05 o 
   3   4  15     1516.19     1412.42     57.58 o 
   4   4  15     1179.77     1062.72     55.81 o 
   5   4  15      707.42      791.46     70.08 o 
   6   4  15        7.54       11.43      6.50 o 
   7   4  15       69.42       52.01     27.09 o 
   8   4  15      660.57      768.08    150.80 o 
   9   4  15      500.36      481.38    109.92 o 
  10   4  15      327.42      308.75     48.79 o 
  11   4  15       52.82       39.93     20.02 o 
  -6   5  15       10.20       15.40     20.14 o 
  -5   5  15      186.24      145.78     62.09 o 
  -4   5  15      239.71      153.40     40.01 o 
  -3   5  15      551.93      456.03    114.32 o 
  -2   5  15       45.70       84.86     21.33 o 
  -1   5  15     2748.18     2687.26    262.01 o 
   0   5  15     1856.97     1721.44     92.97 o 
   1   5  15     4495.78     4707.24    160.97 o 
   2   5  15     1261.05     1194.99     72.17 o 
   3   5  15       45.15       38.84     14.96 o 
   4   5  15      218.14      177.49     68.64 o 
   5   5  15      210.38      204.09     43.12 o 
   6   5  15     1003.35      963.37     83.29 o 
   7   5  15       26.57       19.65      7.56 o 
   8   5  15       93.44      119.27     39.60 o 
   9   5  15      204.55      225.77     82.22 o 
  10   5  15       23.75       16.05     10.58 o 
  11   5  15       69.35       30.94     22.01 o 
  -5   6  15       56.41       40.61     25.68 o 
  -4   6  15      113.54       64.62     45.87 o 
  -3   6  15      293.20      217.56     40.61 o 
  -2   6  15      794.89      915.16     69.91 o 
  -1   6  15      192.27      221.60     77.14 o 
   0   6  15      539.84      736.26    100.68 o 
   1   6  15        1.60       16.16     18.34 o 
   2   6  15        2.89       11.06      8.31 o 
   3   6  15      463.03      530.93     56.80 o 
   4   6  15     1612.83     1713.50     72.28 o 
   5   6  15      210.72      214.41     42.08 o 
   6   6  15      984.04      916.23     65.71 o 
   7   6  15      327.83      357.61    111.24 o 
   8   6  15      927.11      954.87    148.93 o 
   9   6  15      125.34       82.68     21.05 o 
  10   6  15       53.74       36.24      9.43 o 
  11   6  15     1764.11     2205.35     54.71 o 
  -4   7  15       12.97       10.72      8.25 o 
  -3   7  15       19.45       15.84      8.45 o 
  -2   7  15     1135.67     1238.53     46.25 o 
  -1   7  15      310.59      339.23     66.76 o 
   0   7  15     1498.38     1705.24     77.22 o 
   1   7  15     1635.69     1892.70     56.72 o 
   2   7  15      589.51      666.26    119.74 o 
   3   7  15      698.31      709.15    118.75 o 
   4   7  15     3574.27     3655.56    125.56 o 
   5   7  15       11.24       39.78     12.99 o 
   6   7  15     1181.17     1269.99     93.14 o 
   7   7  15      853.38      988.33    149.35 o 
   8   7  15      158.58       89.80     21.03 o 
   9   7  15      212.98      168.82     43.79 o 
  10   7  15      158.89      150.23     29.33 o 
  11   7  15       98.24       35.05     13.65 o 
  -4   8  15      232.51      163.74     63.71 o 
  -3   8  15      295.36      302.36     65.93 o 
  -2   8  15      103.18      107.85     27.57 o 
  -1   8  15      736.64      816.86    110.67 o 
   0   8  15       32.39       15.84      9.02 o 
   1   8  15      187.00      133.58     38.63 o 
   2   8  15      230.45      247.41     49.36 o 
   3   8  15      740.44      722.39     73.96 o 
   4   8  15        9.75       16.58      9.14 o 
   5   8  15        8.44       22.82      9.17 o 
   6   8  15      745.04      820.29     70.69 o 
   7   8  15      374.97      367.79     59.35 o 
   8   8  15        1.68       10.39      4.41 o 
   9   8  15     1341.48     1589.98     57.78 o 
  10   8  15      544.46      508.58     43.98 o 
  11   8  15       96.07       36.45     18.45 o 
  -3   9  15       14.10        8.72     13.47 o 
  -2   9  15      541.58      462.62     27.19 o 
  -1   9  15      656.12      623.33     32.92 o 
   0   9  15      125.79      133.90     30.26 o 
   1   9  15      496.94      513.03     85.44 o 
   2   9  15      806.10      913.22     65.19 o 
   3   9  15      185.12      184.42     42.41 o 
   4   9  15       21.27       18.70      9.80 o 
   5   9  15       92.45       95.42     20.55 o 
   6   9  15      118.57      110.58     22.83 o 
   7   9  15       16.33       10.18      6.47 o 
   8   9  15      103.62       79.98     23.35 o 
   9   9  15        6.34       17.87     10.15 o 
  10   9  15       81.18       52.76     23.96 o 
  11   9  15       14.77        6.88     11.39 o 
  -2  10  15      180.27       98.34     31.18 o 
  -1  10  15       23.87       16.90     10.85 o 
   0  10  15      173.32      142.24     36.18 o 
   1  10  15      110.25       99.20     25.39 o 
   2  10  15      216.01      257.97     52.02 o 
   3  10  15       33.63       36.08     11.59 o 
   4  10  15       42.92       25.40     11.28 o 
   5  10  15        0.50        4.74      3.72 o 
   6  10  15       17.20        9.85      7.87 o 
   7  10  15      845.36      897.11     36.47 o 
   8  10  15      309.23      243.72     56.95 o 
   9  10  15       34.66       18.76      9.74 o 
  10  10  15      909.74      954.84    139.92 o 
  11  10  15       51.54       19.94     15.40 o 
   0  11  15      150.97      126.11     31.66 o 
   1  11  15      159.03      158.69     24.19 o 
   2  11  15      266.36      299.21     42.63 o 
   3  11  15      827.02      842.83     42.89 o 
   4  11  15        4.65       20.08     21.07 o 
   5  11  15      778.60      960.04     71.27 o 
   6  11  15        2.16       11.07      4.78 o 
   7  11  15      141.53      106.52     29.84 o 
   8  11  15        0.70        6.17      5.91 o 
   9  11  15       10.70       10.62      8.60 o 
  10  11  15      237.62      140.34     24.99 o 
   1  12  15        7.48       16.35      8.57 o 
   2  12  15        1.43       15.66     11.90 o 
   3  12  15       32.55       20.80     11.60 o 
   4  12  15        4.82       11.05      7.45 o 
   5  12  15       47.32       47.84     18.23 o 
   6  12  15      189.19      118.88     28.15 o 
   7  12  15       33.50       38.51     10.70 o 
   8  12  15      165.03       71.98     35.19 o 
   9  12  15      556.06      683.80     37.75 o 
   3  13  15      140.59      104.74     32.88 o 
   4  13  15      100.90       56.59     16.43 o 
   5  13  15       48.80       21.22     10.46 o 
   6  13  15      111.26       45.81     23.96 o 
   7  13  15       39.94       18.76     17.38 o 
   8  13  15      436.85      408.40     64.00 o 
  -4  -8  16       51.16       30.51     11.39 o 
  -3  -8  16      555.53      404.06     68.42 o 
  -2  -8  16       20.60       10.93      8.02 o 
  -1  -8  16        0.07       12.24      9.92 o 
   0  -8  16        5.92        5.32      7.73 o 
  -5  -7  16       32.14       40.85     15.72 o 
  -4  -7  16       10.45        7.16     23.31 o 
  -3  -7  16       52.89       30.72     13.22 o 
  -2  -7  16        0.05       12.50     10.66 o 
  -1  -7  16      241.48      147.73     52.83 o 
   0  -7  16        7.92        8.83      7.19 o 
   1  -7  16       23.54       18.43      9.19 o 
   2  -7  16       63.73       36.73     19.72 o 
   3  -7  16       95.77       63.73     25.46 o 
  -6  -6  16        2.99       13.01      5.77 o 
  -5  -6  16      233.46      208.03     42.16 o 
  -4  -6  16      206.48      142.84     31.20 o 
  -3  -6  16       78.80       52.74     15.76 o 
  -2  -6  16      618.99      658.07     39.08 o 
  -1  -6  16      100.13      118.70     36.45 o 
   0  -6  16        7.44        6.47      7.67 o 
   1  -6  16      477.20      435.64     73.95 o 
   2  -6  16      994.89      937.82     52.31 o 
   3  -6  16        3.28        6.25      8.79 o 
   4  -6  16        2.77        8.53      8.35 o 
  -6  -5  16      136.48       99.15     27.82 o 
  -5  -5  16      418.44      388.82     81.13 o 
  -4  -5  16      127.07      132.93     33.88 o 
  -3  -5  16       80.26       67.85     24.61 o 
  -2  -5  16       26.30       17.43     10.81 o 
  -1  -5  16      139.35      164.43     40.17 o 
   0  -5  16      547.27      623.70     87.35 o 
   1  -5  16        4.57       14.21      7.63 o 
   2  -5  16      242.28      218.78     37.69 o 
   3  -5  16       51.60       65.04     21.78 o 
   4  -5  16       38.72       43.09     13.54 o 
   5  -5  16      500.08      489.78     31.36 o 
  -7  -4  16       34.40       20.82     12.38 o 
  -6  -4  16      137.41       97.33     20.88 o 
  -5  -4  16       18.57       19.90     17.31 o 
  -4  -4  16      534.24      578.26     98.44 o 
  -3  -4  16      952.43     1176.61     74.82 o 
  -2  -4  16        2.80        7.91     12.80 o 
  -1  -4  16       40.19       44.52     16.66 o 
   0  -4  16      491.85      653.90     89.64 o 
   1  -4  16      544.83      505.76     93.08 o 
   2  -4  16       10.82       21.41      9.84 o 
   3  -4  16      700.57      788.43    101.05 o 
   4  -4  16        1.83        9.50     10.90 o 
   5  -4  16      273.42      240.22     33.48 o 
   6  -4  16       20.81       21.95      9.22 o 
  -7  -3  16     1150.72     1363.27    127.33 o 
  -6  -3  16        6.40        7.31      7.07 o 
  -5  -3  16      350.02      387.82     70.09 o 
  -4  -3  16        3.59       11.26      7.02 o 
  -3  -3  16      195.67      194.74     41.20 o 
  -2  -3  16       32.79       58.23     17.89 o 
  -1  -3  16       39.49       45.25     16.23 o 
   0  -3  16      937.17      950.51     61.69 o 
   1  -3  16      262.35      230.06     37.54 o 
   2  -3  16       32.82       35.04     14.57 o 
   3  -3  16      671.85      778.96     47.37 o 
   4  -3  16      209.17      208.47     60.51 o 
   5  -3  16      565.02      697.09    100.34 o 
   6  -3  16      948.47      949.08     45.33 o 
   7  -3  16        2.96       11.74      6.93 o 
  -7  -2  16       21.68       15.19      9.05 o 
  -6  -2  16       15.72        4.93      4.57 o 
  -5  -2  16      768.85      731.41     90.11 o 
  -4  -2  16       92.18      125.20     29.66 o 
  -3  -2  16      251.69      267.79     47.45 o 
  -2  -2  16     1258.20     1417.45     88.44 o 
  -1  -2  16      245.11      328.01     56.09 o 
   0  -2  16      169.12      185.18     35.35 o 
   1  -2  16      451.35      586.48     95.98 o 
   2  -2  16      524.54      530.95     84.84 o 
   3  -2  16      244.87      215.73     46.51 o 
   4  -2  16        1.16       24.45     12.51 o 
   5  -2  16      262.12      259.85     59.19 o 
   6  -2  16      360.24      340.99     69.29 o 
   7  -2  16      157.83      132.69     27.62 o 
   8  -2  16      114.17      103.97     23.67 o 
  -7  -1  16       45.49       40.77     15.74 o 
  -6  -1  16      648.03      674.12     66.75 o 
  -5  -1  16       41.95       16.01     10.39 o 
  -4  -1  16       91.30      157.60     40.27 o 
  -3  -1  16       16.73        7.68      8.65 o 
  -2  -1  16      162.97      203.28     40.88 o 
  -1  -1  16      272.59      264.47     45.85 o 
   0  -1  16        3.31        7.48      7.69 o 
   1  -1  16       25.71       48.48     13.61 o 
   2  -1  16      129.58      165.17     30.46 o 
   3  -1  16     1381.27     1572.80    105.99 o 
   4  -1  16     1344.20     1315.12     59.96 o 
   5  -1  16      265.41      265.37     50.83 o 
   6  -1  16      378.82      442.23     76.08 o 
   7  -1  16       26.04       27.58     13.11 o 
   8  -1  16      309.02      386.36     75.69 o 
   9  -1  16       26.49       14.53      7.62 o 
  -7   0  16        0.12       26.32     22.20 o 
  -6   0  16        3.33       14.31     12.44 o 
  -5   0  16       18.61       16.49      8.11 o 
  -4   0  16      959.55     1074.84     66.27 o 
  -3   0  16      227.17      200.97     39.42 o 
  -2   0  16      552.53      568.89    110.40 o 
  -1   0  16     3702.66     3993.54    142.38 o 
   0   0  16      973.15      987.79     80.01 o 
   1   0  16       25.12       41.88     19.35 o 
   2   0  16      216.39      216.98     44.24 o 
   3   0  16     1614.97     1710.90     71.84 o 
   4   0  16      864.28      872.19     72.12 o 
   5   0  16        2.50        8.49      8.67 o 
   6   0  16      652.48      689.00    116.22 o 
   7   0  16      319.28      389.03     80.06 o 
   8   0  16       17.50       18.86     10.32 o 
   9   0  16       74.86       61.66     20.50 o 
  -7   1  16      499.86      430.64    128.00 o 
  -6   1  16      140.14      109.22     29.65 o 
  -5   1  16      223.14      123.94     49.77 o 
  -4   1  16      450.41      461.49     91.11 o 
  -3   1  16        5.88        4.71      3.75 o 
  -2   1  16       23.63       24.86     15.68 o 
  -1   1  16       48.20       46.64     16.89 o 
   0   1  16      275.30      291.64     55.70 o 
   1   1  16     2478.95     2758.62     77.19 o 
   2   1  16      386.26      460.04     63.71 o 
   3   1  16      363.98      363.19     64.21 o 
   4   1  16      313.85      421.40     61.93 o 
   5   1  16     1405.07     1476.11    115.86 o 
   6   1  16      311.52      321.93     59.98 o 
   7   1  16        0.11        8.65      7.46 o 
   8   1  16     1099.13     1299.14     71.37 o 
   9   1  16     1101.19     1275.13     60.89 o 
  10   1  16       66.64       58.71     27.95 o 
  -6   2  16       46.13       43.25     18.65 o 
  -5   2  16       43.02       28.79     17.47 o 
  -4   2  16        2.47       10.08      4.85 o 
  -3   2  16      121.62      116.91     37.15 o 
  -2   2  16      211.80      215.66     38.22 o 
  -1   2  16       26.94       39.33      8.38 o 
   0   2  16      431.31      530.38     59.58 o 
   1   2  16       34.34       62.23     54.79 o 
   2   2  16     2633.40     2497.14     76.03 o 
   3   2  16      654.29      605.57     69.39 o 
   4   2  16     2544.59     2753.92    135.16 o 
   5   2  16        3.88      153.90     51.92 o 
   6   2  16      476.58      538.04     89.90 o 
   7   2  16       34.41       19.96     13.66 o 
   8   2  16        0.02       12.87      7.18 o 
   9   2  16      160.16      127.03     30.81 o 
  10   2  16       18.30       21.32     12.00 o 
  -6   3  16      530.22      514.92    104.12 o 
  -5   3  16        0.57       18.65     14.02 o 
  -4   3  16       21.54       22.30     20.65 o 
  -3   3  16      122.61      107.15     27.27 o 
  -2   3  16      262.95      223.53     36.45 o 
  -1   3  16       37.50       26.56     14.77 o 
   0   3  16       75.04       96.02     21.70 o 
   1   3  16       79.40       88.26     20.54 o 
   2   3  16      990.95     1104.45     81.87 o 
   3   3  16       20.03        8.57     12.65 o 
   4   3  16     1326.27     1488.20     83.58 o 
   5   3  16      321.64      419.07     72.75 o 
   6   3  16      200.06      253.95     46.62 o 
   7   3  16      231.88      294.04     54.32 o 
   8   3  16        7.52       14.81     11.23 o 
   9   3  16      519.35      564.67    110.04 o 
  10   3  16      243.83      217.32     59.60 o 
  -6   4  16        0.06        2.33     17.46 o 
  -5   4  16       18.97        6.63     15.51 o 
  -4   4  16      183.29       58.72     40.79 o 
  -3   4  16       40.93       24.88     21.03 o 
  -2   4  16        7.78       17.12      7.50 o 
  -1   4  16      389.58      524.68     70.06 o 
   0   4  16       76.71      133.53     31.80 o 
   1   4  16       72.15       85.87     18.91 o 
   2   4  16     3793.86     4263.86    104.85 o 
   3   4  16     2521.25     2454.20     68.14 o 
   4   4  16       23.04       38.10     11.04 o 
   5   4  16      571.57      618.36     78.18 o 
   6   4  16      650.74      762.74     81.17 o 
   7   4  16      725.12      722.07     79.78 o 
   8   4  16       22.60      102.78     41.49 o 
   9   4  16       10.35       16.70      7.14 o 
  10   4  16        0.73        3.55     11.23 o 
  11   4  16        4.89        5.96      8.67 o 
  -5   5  16      637.35      700.03     41.65 o 
  -4   5  16      349.33      291.99     67.26 o 
  -3   5  16       54.61       44.05     19.52 o 
  -2   5  16      226.61      231.04     59.30 o 
  -1   5  16      204.48      243.27     55.40 o 
   0   5  16       53.22       61.40     33.24 o 
   1   5  16      495.16      613.50    134.91 o 
   2   5  16       18.02       55.86     37.98 o 
   3   5  16      393.13      412.11     80.66 o 
   4   5  16      745.05      831.79    121.56 o 
   5   5  16       29.07       28.80     12.21 o 
   6   5  16       38.71       21.27     12.74 o 
   7   5  16       66.84      104.08     29.38 o 
   8   5  16     1594.63     1757.12     82.11 o 
   9   5  16      704.20      773.17     57.88 o 
  10   5  16      253.43      257.06     88.60 o 
  11   5  16      275.95      227.68     61.71 o 
  -5   6  16        3.22       27.47     24.45 o 
  -4   6  16       77.08       82.22     51.26 o 
  -3   6  16        3.98        8.41      4.55 o 
  -2   6  16       64.37       44.22     14.86 o 
  -1   6  16      270.99      271.27     64.34 o 
   0   6  16      878.71      953.54     73.59 o 
   1   6  16     2239.53     2635.70    111.45 o 
   2   6  16       45.89       78.21     24.19 o 
   3   6  16      604.86      636.84    150.19 o 
   4   6  16      704.22      702.97     75.77 o 
   5   6  16       16.17        7.41      5.92 o 
   6   6  16        0.99        9.35      8.69 o 
   7   6  16      206.14      265.73     62.62 o 
   8   6  16      662.78      733.51    177.40 o 
   9   6  16       97.62       78.40     25.33 o 
  10   6  16        2.82        8.57      7.91 o 
  11   6  16      125.74       72.08     24.15 o 
  -4   7  16      187.30      138.15     42.62 o 
  -3   7  16        1.77        9.25      6.32 o 
  -2   7  16        0.79        7.28      5.93 o 
  -1   7  16      213.61      245.36     56.44 o 
   0   7  16      476.25      493.43     65.43 o 
   1   7  16     1059.96     1145.38    102.89 o 
   2   7  16      335.62      365.68     88.53 o 
   3   7  16       92.78      129.68     37.48 o 
   4   7  16     1125.91     1122.10     86.50 o 
   5   7  16      193.60      217.44     61.23 o 
   6   7  16       25.83       17.60     12.13 o 
   7   7  16       23.74       10.18     13.03 o 
   8   7  16      286.64      214.37    107.17 o 
   9   7  16      253.05      283.37     52.84 o 
  10   7  16      391.94      435.73     42.60 o 
  11   7  16        1.07        9.63      4.80 o 
  -3   8  16      311.57      253.89     67.99 o 
  -2   8  16      264.11      257.69     55.50 o 
  -1   8  16      438.54      420.80     78.86 o 
   0   8  16      357.87      302.47     67.21 o 
   1   8  16      801.42      856.42    138.23 o 
   2   8  16      680.28      663.92     79.15 o 
   3   8  16       87.36       79.56     24.05 o 
   4   8  16       10.64       26.02      7.58 o 
   5   8  16      426.42      373.95     42.86 o 
   6   8  16      246.49      215.26     41.57 o 
   7   8  16      159.66      152.13     35.28 o 
   8   8  16      494.83      386.29    106.57 o 
   9   8  16      101.82       88.85     33.52 o 
  10   8  16       49.24       20.11     10.58 o 
  11   8  16       29.66       10.35      6.99 o 
  -2   9  16      162.86      124.32     31.69 o 
  -1   9  16      145.55      107.06     29.75 o 
   0   9  16        2.14       11.74      9.61 o 
   1   9  16      797.20      906.73     83.88 o 
   2   9  16      115.06      158.45     41.84 o 
   3   9  16      236.21      294.89     60.34 o 
   4   9  16      355.71      393.91     67.26 o 
   5   9  16       84.35       87.67     26.13 o 
   6   9  16      260.80      183.64     36.83 o 
   7   9  16      253.83      228.17     47.40 o 
   8   9  16      222.01      151.70     31.32 o 
   9   9  16       23.36       13.43      7.26 o 
  10   9  16      355.88      282.89     78.25 o 
  11   9  16      237.16      121.12     56.66 o 
  -1  10  16       24.08       12.70     13.39 o 
   0  10  16     1195.58     1362.48     78.37 o 
   1  10  16      807.15      781.52     56.62 o 
   2  10  16      143.05      170.23     25.68 o 
   3  10  16      432.68      448.15     72.14 o 
   4  10  16      126.48      125.78     32.56 o 
   5  10  16        0.72       25.33     10.73 o 
   6  10  16      470.33      469.20    103.15 o 
   7  10  16      424.13      336.56     70.00 o 
   8  10  16      238.33      161.26     37.55 o 
   9  10  16       53.41       24.20      9.37 o 
  10  10  16       59.77       52.46     25.83 o 
   0  11  16      181.49       77.05     56.87 o 
   1  11  16       36.37       44.89     21.78 o 
   2  11  16        4.14       17.44      9.53 o 
   3  11  16      492.06      476.74     33.67 o 
   4  11  16       75.69       87.87     21.35 o 
   5  11  16        4.29       10.48      4.85 o 
   6  11  16       47.37       52.09     29.40 o 
   7  11  16       54.37       59.44     13.14 o 
   8  11  16       39.88       12.95      5.23 o 
   9  11  16      593.46      551.91     49.52 o 
  10  11  16      590.08      582.43     39.28 o 
   2  12  16      269.30      201.64     52.88 o 
   3  12  16       51.69       36.63     20.63 o 
   4  12  16       27.74       15.61      7.82 o 
   5  12  16      134.01      127.87     24.23 o 
   6  12  16      218.22      223.22     37.40 o 
   7  12  16      275.42      284.03     47.91 o 
   8  12  16       59.00       33.58     12.34 o 
   9  12  16       95.54       40.50     20.94 o 
   4  13  16       28.76       12.59      9.59 o 
   5  13  16        9.49       10.52      4.49 o 
   6  13  16        7.97        6.04     11.73 o 
   7  13  16      134.38       84.55     41.00 o 
  -4  -7  17      237.15      174.30     42.53 o 
  -3  -7  17       28.61       22.78     10.47 o 
  -2  -7  17      313.76      198.61     33.78 o 
  -1  -7  17      423.05      358.08     71.94 o 
   0  -7  17       65.55       57.30     22.25 o 
   1  -7  17       89.65       58.57     47.38 o 
  -5  -6  17       10.81        9.33      6.89 o 
  -4  -6  17      282.39      241.01     48.23 o 
  -3  -6  17       12.98        8.41      9.63 o 
  -2  -6  17      337.60      222.58     52.93 o 
  -1  -6  17        1.54        4.74      8.18 o 
   0  -6  17       16.47       18.64     12.32 o 
   1  -6  17      126.31      103.34     24.35 o 
   2  -6  17       75.82       54.48     20.61 o 
   3  -6  17        5.58       14.45      8.39 o 
  -6  -5  17      138.10       87.29     21.83 o 
  -5  -5  17        2.38        3.90      5.98 o 
  -4  -5  17       42.62       27.93     12.49 o 
  -3  -5  17      253.97      182.28     42.56 o 
  -2  -5  17      371.26      371.21     37.36 o 
  -1  -5  17        9.98       10.37      9.15 o 
   0  -5  17       85.00       64.64     22.93 o 
   1  -5  17      375.47      314.41     57.96 o 
   2  -5  17       83.00       40.31     18.14 o 
   3  -5  17      251.83      217.84     48.39 o 
   4  -5  17      667.92      742.19     61.14 o 
   5  -5  17       86.22       59.26     18.75 o 
  -6  -4  17       49.86       35.52      9.86 o 
  -5  -4  17        4.07        3.70      6.55 o 
  -4  -4  17      199.80      158.69     33.54 o 
  -3  -4  17      990.56      993.35     84.93 o 
  -2  -4  17      412.75      364.47     70.36 o 
  -1  -4  17       22.16       47.21     17.38 o 
   0  -4  17       23.90       21.90     10.61 o 
   1  -4  17       51.66       34.57     14.09 o 
   2  -4  17       63.14       75.95     19.98 o 
   3  -4  17       45.41       50.27     16.71 o 
   4  -4  17       17.21       13.66      7.46 o 
   5  -4  17        2.33        6.40      8.33 o 
   6  -4  17      531.41      541.74    100.26 o 
  -6  -3  17       46.51       42.70     21.26 o 
  -5  -3  17      254.15      191.99     45.87 o 
  -4  -3  17      214.69      194.28     34.00 o 
  -3  -3  17      552.89      645.56    106.18 o 
  -2  -3  17      107.70       97.17     29.73 o 
  -1  -3  17      290.26      404.30     59.01 o 
   0  -3  17        1.38       11.38      6.67 o 
   1  -3  17        3.64       18.57     10.91 o 
   2  -3  17     2109.90     2359.12     81.79 o 
   3  -3  17       10.28       28.79     13.48 o 
   4  -3  17      299.09      294.58     55.86 o 
   5  -3  17        0.69       14.84     12.12 o 
   6  -3  17       12.14       17.24     10.83 o 
   7  -3  17       79.23       50.11     18.27 o 
  -6  -2  17      172.83      135.78     32.27 o 
  -5  -2  17      974.46     1036.05     71.05 o 
  -4  -2  17       26.50       20.05     11.44 o 
  -3  -2  17     1636.64     1713.84     56.97 o 
  -2  -2  17       68.95       56.44     24.74 o 
  -1  -2  17      162.83      142.10     32.90 o 
   0  -2  17      580.87      581.16     93.52 o 
   1  -2  17        4.95       15.17     10.35 o 
   2  -2  17      106.72      109.12     26.99 o 
   3  -2  17      256.38      182.86     48.92 o 
   4  -2  17       74.31       93.20     32.68 o 
   5  -2  17      910.91     1007.40     64.25 o 
   6  -2  17      129.81       86.86     24.75 o 
   7  -2  17      313.34      263.45     63.83 o 
  -6  -1  17        0.41        9.84     11.18 o 
  -5  -1  17        6.87        9.85      8.42 o 
  -4  -1  17      370.14      332.60     58.99 o 
  -3  -1  17      751.36      885.60     65.23 o 
  -2  -1  17       37.56       52.73     19.88 o 
  -1  -1  17       12.91       19.06     14.10 o 
   0  -1  17      848.64     1206.60     76.07 o 
   1  -1  17      521.24      598.79     80.37 o 
   2  -1  17      201.95      217.55     40.31 o 
   3  -1  17     1403.54     1465.47     65.55 o 
   4  -1  17       91.17       89.41     23.46 o 
   5  -1  17      284.48      213.21     50.34 o 
   6  -1  17        3.70       23.03     14.07 o 
   7  -1  17       17.58       20.34     12.86 o 
   8  -1  17       19.61       14.98      7.96 o 
  -6   0  17      186.97      111.55     30.60 o 
  -5   0  17      435.35      466.78     48.77 o 
  -4   0  17      256.57      283.65     60.21 o 
  -3   0  17       12.54        8.29      7.35 o 
  -2   0  17       38.47       35.90     13.30 o 
  -1   0  17        4.52       13.32     11.12 o 
   0   0  17     1068.13     1033.75     85.94 o 
   1   0  17       27.14       18.18      9.97 o 
   2   0  17       46.37       31.72     11.72 o 
   3   0  17      110.65      105.07     21.50 o 
   4   0  17      977.98     1100.97     58.37 o 
   5   0  17      614.35      804.78     80.77 o 
   6   0  17      451.10      511.86     98.99 o 
   7   0  17      606.79      560.77    100.72 o 
   8   0  17      331.41      365.16     55.65 o 
   9   0  17      562.70      472.38     99.82 o 
  -6   1  17       11.83       15.16     12.25 o 
  -5   1  17      143.74      124.09     28.78 o 
  -4   1  17        0.87        8.59      8.39 o 
  -3   1  17       50.24       18.82     13.05 o 
  -2   1  17      355.01      381.46     75.25 o 
  -1   1  17      790.21      935.02     67.51 o 
   0   1  17      260.54      295.53     49.88 o 
   1   1  17       84.62      218.73     63.35 o 
   2   1  17      543.26      691.20     65.92 o 
   3   1  17        7.63       27.04     19.70 o 
   4   1  17       48.87       35.04     14.11 o 
   5   1  17      666.34      740.68     95.11 o 
   6   1  17       50.21       38.65     12.65 o 
   7   1  17       26.44       26.26     12.37 o 
   8   1  17        8.79       14.92      7.08 o 
   9   1  17       97.71      107.47     20.96 o 
  -6   2  17      698.46      721.74     90.28 o 
  -5   2  17       93.41       90.28     17.94 o 
  -4   2  17      371.96      270.01     50.71 o 
  -3   2  17       76.34       86.66     23.51 o 
  -2   2  17        1.99       13.14      7.88 o 
  -1   2  17        0.33       22.51      9.99 o 
   0   2  17       54.35       85.32     20.44 o 
   1   2  17      760.73      861.41     98.63 o 
   2   2  17        4.88       31.35     35.63 o 
   3   2  17        1.25        9.37     12.18 o 
   4   2  17     3329.02     3933.76    183.87 o 
   5   2  17      153.32      170.07     35.61 o 
   6   2  17      253.46      319.55     56.42 o 
   7   2  17      586.34      696.10    106.66 o 
   8   2  17      258.59      231.67     37.03 o 
   9   2  17       41.64       29.82     15.15 o 
  10   2  17      220.93      112.02     39.53 o 
  -6   3  17        1.41       11.88     10.85 o 
  -5   3  17       28.63       16.62     13.87 o 
  -4   3  17      281.54      254.35     35.95 o 
  -3   3  17      156.31      161.56     38.73 o 
  -2   3  17       38.15       30.36     12.23 o 
  -1   3  17      808.67      810.09    102.48 o 
   0   3  17      913.39      936.82     74.49 o 
   1   3  17       19.73       28.75     15.20 o 
   2   3  17       85.12       64.94     14.88 o 
   3   3  17     1640.62     1634.00    197.55 o 
   4   3  17      541.05      539.32     87.03 o 
   5   3  17      143.87      139.78     30.31 o 
   6   3  17       85.26       96.04     22.35 o 
   7   3  17        9.93       15.71      6.90 o 
   8   3  17       51.18       37.12     17.34 o 
   9   3  17       60.58       45.63     18.34 o 
  10   3  17       95.70       83.25     41.15 o 
  -5   4  17      134.41       89.63     32.44 o 
  -4   4  17      184.10      205.02     65.64 o 
  -3   4  17       60.49      112.18     35.57 o 
  -2   4  17       61.11       84.67     35.80 o 
  -1   4  17      620.36      635.93     87.79 o 
   0   4  17      513.46      602.72     77.35 o 
   1   4  17      166.87      196.11     30.54 o 
   2   4  17     1116.59     1245.57    124.66 o 
   3   4  17      740.00      758.15     92.33 o 
   4   4  17        1.25       40.96     15.51 o 
   5   4  17     1061.66     1336.63    104.51 o 
   6   4  17      569.50      620.23     82.90 o 
   7   4  17      253.09      192.73     46.97 o 
   8   4  17     1765.77     2194.06     89.29 o 
   9   4  17      851.81      864.86     65.22 o 
  10   4  17      215.23      210.10     39.24 o 
  -4   5  17       14.05        7.95      6.59 o 
  -3   5  17        2.52       42.98     21.89 o 
  -2   5  17      716.48      769.08    222.29 o 
  -1   5  17       27.28       39.89     26.17 o 
   0   5  17      104.48      140.30     46.88 o 
   1   5  17      286.64      388.61     92.96 o 
   2   5  17       73.74      121.42     32.90 o 
   3   5  17     1949.71     2059.34     96.66 o 
   4   5  17      355.78      549.65    145.76 o 
   5   5  17       25.21      111.45     38.13 o 
   6   5  17        5.57       11.31     19.37 o 
   7   5  17       97.13      116.61     39.35 o 
   8   5  17       28.48       13.07     15.82 o 
   9   5  17       72.60       54.06     31.98 o 
  10   5  17      203.05      177.24     53.18 o 
  -4   6  17       38.02       26.48     17.94 o 
  -3   6  17      106.09      145.16     75.48 o 
  -2   6  17      120.96       70.90     27.55 o 
  -1   6  17      180.07      189.39     76.26 o 
   0   6  17       13.41       41.15     16.96 o 
   2   6  17      714.72      773.62    116.65 o 
   3   6  17      115.61      148.36     37.86 o 
   4   6  17        1.39       13.60     21.51 o 
   5   6  17      530.01      612.20    104.42 o 
   6   6  17      154.01      215.49     53.15 o 
   7   6  17      654.96      871.97    108.89 o 
   8   6  17       13.82       32.25     16.54 o 
   9   6  17      692.21      841.10     47.99 o 
  10   6  17      636.13      626.64     82.41 o 
  11   6  17      180.27       74.13     26.38 o 
  -3   7  17       12.12       16.65      9.05 o 
  -2   7  17       23.95       10.15      6.68 o 
  -1   7  17        9.89       18.98     10.07 o 
   0   7  17       80.32      107.82     29.79 o 
   1   7  17      353.70      343.52    100.03 o 
   2   7  17      302.72      469.95     37.33 o 
   3   7  17     2674.93     2959.21    143.81 o 
   4   7  17      127.76      100.68     30.83 o 
   5   7  17     1634.81     2027.40    140.26 o 
   6   7  17      242.47      322.85     68.62 o 
   7   7  17       60.63       50.24     28.85 o 
   8   7  17      478.03      498.07    118.29 o 
   9   7  17       28.18       34.86     13.48 o 
  10   7  17      117.39       43.23     13.57 o 
  11   7  17        2.43        7.84      3.67 o 
  -3   8  17        0.09        5.16     13.12 o 
  -2   8  17      102.83       78.20     19.94 o 
  -1   8  17       72.57       69.86     17.82 o 
   0   8  17        0.94        8.99      9.70 o 
   1   8  17      204.94      163.63     68.28 o 
   2   8  17       41.77       70.69     21.65 o 
   3   8  17        0.02       13.06      9.81 o 
   4   8  17       57.29       55.70     27.13 o 
   5   8  17      122.49      140.63     30.77 o 
   6   8  17       17.82       37.06     20.17 o 
   7   8  17      684.27      712.75    112.17 o 
   8   8  17      260.03      260.41     58.49 o 
   9   8  17      475.73      451.72     45.30 o 
  10   8  17       83.64       52.16     34.10 o 
  -2   9  17      142.60      101.74     29.47 o 
  -1   9  17      106.57       95.15     39.95 o 
   0   9  17       84.94       65.36     33.83 o 
   1   9  17     1012.09     1169.46     57.16 o 
   2   9  17       11.01       26.72     16.37 o 
   3   9  17       49.77       37.75     17.02 o 
   4   9  17      541.00      631.29    100.15 o 
   5   9  17        3.15        8.67     10.77 o 
   6   9  17      229.39      202.14     52.33 o 
   7   9  17      314.73      344.38     62.21 o 
   8   9  17      777.04      721.68     77.75 o 
   9   9  17       55.46       33.35     19.06 o 
  10   9  17       32.52       14.48     13.53 o 
   0  10  17      179.63      119.37     22.74 o 
   1  10  17      303.55      277.64     43.66 o 
   2  10  17      202.92      153.32     32.20 o 
   3  10  17       26.68       32.56     24.41 o 
   4  10  17        5.21        8.35      3.93 o 
   5  10  17        9.87       12.80      7.41 o 
   6  10  17       70.13       83.09     21.65 o 
   7  10  17        5.01       12.60     15.45 o 
   8  10  17        0.75        2.64      4.97 o 
   9  10  17      729.22      712.91    135.90 o 
  10  10  17      492.74      287.66     74.12 o 
   1  11  17       10.11       21.75      7.97 o 
   2  11  17      471.55      475.22     39.58 o 
   3  11  17       39.63       24.21     11.77 o 
   4  11  17        2.03       12.01      6.40 o 
   5  11  17      294.81      357.41     82.68 o 
   6  11  17      136.59      109.50     33.74 o 
   7  11  17      331.47      333.78     55.69 o 
   8  11  17      105.72       61.04     14.61 o 
   9  11  17      140.44       94.45     16.54 o 
   3  12  17       11.03        3.00      2.92 o 
   4  12  17       59.35       59.73     31.06 o 
   5  12  17       61.24       37.53     12.62 o 
   6  12  17        2.44        7.88      6.29 o 
   7  12  17      334.17      354.79     52.23 o 
   8  12  17      131.84       62.55     31.90 o 
  -4  -6  18       62.54       34.07     15.60 o 
  -3  -6  18      146.64      159.66     31.59 o 
  -2  -6  18      412.21      355.20     31.66 o 
  -1  -6  18      909.36     1040.30     67.70 o 
   0  -6  18      138.27      124.38     38.99 o 
   1  -6  18      466.95      360.67     82.77 o 
   2  -6  18       52.61       26.61     12.26 o 
  -5  -5  18       78.57       63.72     15.77 o 
  -4  -5  18       24.43       31.11     17.50 o 
  -3  -5  18       19.20       13.96      8.32 o 
  -2  -5  18      193.09      138.71     40.33 o 
  -1  -5  18        0.42       21.89     16.09 o 
   0  -5  18        0.57       11.06      8.44 o 
   1  -5  18      423.15      420.64     89.04 o 
   2  -5  18       14.83       13.47      6.92 o 
   3  -5  18      302.41      335.91     80.04 o 
   4  -5  18       42.25       45.55     12.27 o 
  -5  -4  18        7.03        9.50      7.16 o 
  -4  -4  18       67.03       81.94     30.81 o 
  -3  -4  18      332.83      376.11     61.11 o 
  -2  -4  18        2.25       11.68      8.65 o 
  -1  -4  18     1143.48     1294.78     61.59 o 
   0  -4  18     1202.99     1472.38     74.98 o 
   1  -4  18      236.21      216.17     38.73 o 
   2  -4  18       75.70       48.95     13.41 o 
   3  -4  18      337.88      339.06     44.07 o 
   4  -4  18        6.92       10.84      5.47 o 
   5  -4  18       58.87       31.25     12.47 o 
  -6  -3  18       94.53       36.40     18.73 o 
  -5  -3  18       68.13       51.56     16.35 o 
  -4  -3  18       56.86       75.21     18.72 o 
  -3  -3  18        2.23       23.56     10.49 o 
  -2  -3  18       20.32       31.48     14.22 o 
  -1  -3  18       14.26       17.73     10.35 o 
   0  -3  18        3.09       13.50      9.28 o 
   1  -3  18       37.48       21.74     15.36 o 
   2  -3  18     1184.66     1369.79     55.77 o 
   3  -3  18        0.61       11.46      7.07 o 
   4  -3  18       49.96       48.44     18.46 o 
   5  -3  18      738.30      879.40     51.60 o 
   6  -3  18        9.47       11.00      7.21 o 
  -6  -2  18        2.66        6.05      5.07 o 
  -5  -2  18      398.14      376.22     53.28 o 
  -4  -2  18       12.51       18.62      8.26 o 
  -3  -2  18       78.40       70.01     21.22 o 
  -2  -2  18      735.62      860.30     92.76 o 
  -1  -2  18        3.61       23.96     12.17 o 
   0  -2  18      113.27      116.97     27.92 o 
   1  -2  18      101.43      114.28     32.57 o 
   2  -2  18       59.57       62.92     18.88 o 
   3  -2  18       86.13       78.28     30.49 o 
   4  -2  18      755.18      731.76    108.56 o 
   5  -2  18      202.38      161.28     33.86 o 
   6  -2  18      265.67      242.35     48.15 o 
   7  -2  18       87.53       77.17     21.99 o 
  -6  -1  18        1.30        8.10      9.97 o 
  -5  -1  18       20.76       24.80     15.65 o 
  -4  -1  18      121.68      116.12     27.83 o 
  -3  -1  18      333.79      288.82     59.22 o 
  -2  -1  18        5.79       18.86      9.89 o 
  -1  -1  18      237.55      225.99     50.94 o 
   0  -1  18       58.04       56.39     16.44 o 
   1  -1  18       31.91       36.01     35.74 o 
   2  -1  18       25.78       32.48     14.45 o 
   3  -1  18       27.11       55.61     16.12 o 
   4  -1  18       88.96       76.43     22.13 o 
   5  -1  18       13.02        7.59      6.06 o 
   6  -1  18      574.75      607.52     35.43 o 
   7  -1  18      184.69      169.69     25.80 o 
   8  -1  18        0.40        7.55      4.78 o 
  -6   0  18       12.01        5.85     11.67 o 
  -5   0  18      213.57      154.41     34.57 o 
  -4   0  18       71.02       52.89     14.70 o 
  -3   0  18      150.38      185.31     27.36 o 
  -2   0  18       22.04       30.83     21.59 o 
  -1   0  18     1208.74     1296.23     87.23 o 
   0   0  18      239.21      305.26     62.18 o 
   1   0  18      110.08      120.19     30.13 o 
   2   0  18     1535.76     1674.64     74.87 o 
   3   0  18      184.68      207.06     42.58 o 
   4   0  18      215.95      241.16     47.64 o 
   5   0  18      251.03      212.43     57.22 o 
   6   0  18       10.27       24.80     11.61 o 
   7   0  18        6.61        7.20      6.47 o 
   8   0  18      465.36      504.37     74.05 o 
  -6   1  18      134.66      158.98     26.78 o 
  -5   1  18      184.07      156.92     33.63 o 
  -4   1  18      320.98      243.64     27.89 o 
  -3   1  18     1024.98     1107.08     75.83 o 
  -2   1  18      279.56      211.51     44.00 o 
  -1   1  18        1.98       16.44     10.49 o 
   0   1  18        6.63       17.27     11.21 o 
   1   1  18      585.52      721.24    102.57 o 
   2   1  18      408.07      422.89     69.37 o 
   3   1  18       58.05       68.02     19.00 o 
   4   1  18      526.61      630.04     78.60 o 
   5   1  18      450.34      510.11     70.52 o 
   6   1  18       41.70       28.06     12.27 o 
   7   1  18      189.86      195.38     45.60 o 
   8   1  18      437.30      432.68     37.17 o 
   9   1  18       64.11       34.37     12.97 o 
  -5   2  18       66.27       41.42     10.06 o 
  -4   2  18       73.45       41.93     22.18 o 
  -3   2  18      129.99      128.41     34.25 o 
  -2   2  18      946.50     1016.93     95.08 o 
  -1   2  18      240.45      265.48     55.22 o 
   0   2  18      860.26      924.92     75.89 o 
   1   2  18      720.76      805.89    118.37 o 
   2   2  18        3.06       25.08     17.79 o 
   3   2  18      359.97      396.71     47.52 o 
   4   2  18      973.86     1008.68     72.46 o 
   5   2  18      119.20      178.35     39.95 o 
   6   2  18       58.07       40.39     15.53 o 
   7   2  18       35.92       22.90      8.68 o 
   8   2  18       40.51       27.70      9.92 o 
   9   2  18       31.10       36.09     11.62 o 
  -5   3  18       87.18      151.30     31.18 o 
  -4   3  18      833.61      891.65    113.09 o 
  -3   3  18       25.90       12.23      7.10 o 
  -2   3  18      145.29      153.60     36.80 o 
  -1   3  18       63.73       33.07     12.92 o 
   0   3  18      199.54      226.84     42.29 o 
   1   3  18      265.06      285.30     77.06 o 
   2   3  18      500.30      499.97     49.95 o 
   3   3  18      401.26      592.90     81.94 o 
   4   3  18      576.11      547.85     68.16 o 
   5   3  18      340.05      421.81     78.08 o 
   6   3  18      443.56      572.83     97.56 o 
   7   3  18      359.83      280.35     75.22 o 
   8   3  18      235.46      240.48     48.81 o 
   9   3  18     1243.79     1542.81     73.89 o 
  10   3  18       53.54       26.55     16.58 o 
  -5   4  18       26.74       59.37     33.70 o 
  -4   4  18       52.73       78.59     32.17 o 
  -3   4  18       66.63       88.49     33.66 o 
  -2   4  18      532.19      553.21    107.86 o 
  -1   4  18      533.10      574.32     90.64 o 
   0   4  18       40.18       40.81     15.88 o 
   1   4  18       19.96       48.49     29.19 o 
   2   4  18      666.12      710.81     90.81 o 
   3   4  18       39.95       51.25     15.47 o 
   4   4  18       72.64       89.94     23.74 o 
   5   4  18      838.78      900.54     72.42 o 
   6   4  18      178.27      158.16     35.24 o 
   7   4  18        5.57       34.54     21.63 o 
   8   4  18      389.45      314.29     91.24 o 
   9   4  18       11.42       36.87     17.50 o 
  10   4  18      184.30      105.57     54.64 o 
  -4   5  18      224.68      122.51     59.99 o 
  -3   5  18        2.77       15.05      8.37 o 
  -2   5  18        7.10       11.39     11.65 o 
  -1   5  18      128.89      126.66     48.26 o 
   0   5  18       38.50       71.91     47.45 o 
   1   5  18      500.45      621.48    143.32 o 
   3   5  18      133.44      184.35     59.53 o 
   4   5  18      964.52     1153.25    111.87 o 
   5   5  18       15.54       40.88     18.87 o 
   6   5  18      136.94      221.76     78.52 o 
   7   5  18     2492.24     3013.31    126.39 o 
   8   5  18      283.98      228.10     66.71 o 
   9   5  18      111.48       87.46     42.49 o 
  10   5  18      892.47     1055.56     51.35 o 
  -3   6  18      201.78      146.95     40.61 o 
  -2   6  18       41.87       53.72     30.68 o 
  -1   6  18       82.73       61.06     26.55 o 
   0   6  18      637.89      702.18    160.43 o 
   1   6  18      104.13      144.23     64.42 o 
   2   6  18       48.62       83.52     28.58 o 
   3   6  18     1310.55     1734.01    210.14 o 
   4   6  18      251.25      288.50     62.16 o 
   5   6  18        4.35       19.18     16.62 o 
   6   6  18        7.96       32.17     19.56 o 
   7   6  18     1108.71     1224.51    177.32 o 
   8   6  18       13.21        6.46      8.83 o 
   9   6  18       23.35       23.42     18.57 o 
  10   6  18       11.90       20.63     11.00 o 
  -3   7  18       43.54       34.12     28.58 o 
  -2   7  18        9.01        4.36      5.33 o 
  -1   7  18       16.94       17.77      8.16 o 
   0   7  18        0.37       20.78     27.51 o 
   1   7  18      153.58      242.01     86.23 o 
   2   7  18      223.22      260.88     75.46 o 
   3   7  18      168.10      175.60     49.98 o 
   4   7  18       23.73       29.38     23.99 o 
   5   7  18     1128.28     1297.68     68.28 o 
   6   7  18      272.67      304.93     83.98 o 
   7   7  18       99.45      135.71     44.63 o 
   8   7  18      755.54      793.95     96.24 o 
   9   7  18      521.72      566.73     94.79 o 
  10   7  18       32.15       14.06      7.49 o 
  -2   8  18      135.52      119.47     59.18 o 
  -1   8  18       29.38       31.82     29.42 o 
   0   8  18       40.35       28.47     11.02 o 
   1   8  18      181.34      195.65     30.24 o 
   2   8  18       88.45       55.98     37.42 o 
   3   8  18      367.25      322.47     73.17 o 
   4   8  18      174.96      189.79     50.42 o 
   5   8  18      722.30      822.76     79.17 o 
   6   8  18       94.02       70.76     25.42 o 
   7   8  18      283.07      268.39     55.64 o 
   8   8  18      217.94      135.83     66.52 o 
   9   8  18      185.77      173.60     41.14 o 
  10   8  18       59.61       46.70     17.84 o 
  -1   9  18       81.56       78.33     27.39 o 
   0   9  18        2.24        9.13      5.05 o 
   1   9  18       17.45       27.32      9.43 o 
   2   9  18      146.30       86.74     36.26 o 
   3   9  18      135.83      155.56     35.48 o 
   4   9  18        3.01       11.22      5.22 o 
   5   9  18      296.45      228.16     51.99 o 
   6   9  18      410.05      418.96     64.35 o 
   7   9  18      409.70      445.82     42.29 o 
   8   9  18       35.43       19.21     11.92 o 
   9   9  18      530.49      545.03     61.12 o 
  10   9  18      590.28      503.46     64.46 o 
   0  10  18       41.89       52.78     40.08 o 
   1  10  18        6.01       13.26      6.02 o 
   2  10  18       29.36       37.52     22.12 o 
   3  10  18      659.61      754.49     59.62 o 
   4  10  18      162.80      144.48     47.09 o 
   5  10  18      115.73      130.53     40.61 o 
   6  10  18      348.97      409.69     29.50 o 
   7  10  18        3.28        8.86      4.61 o 
   8  10  18       26.69       15.76      8.71 o 
   9  10  18       11.58        6.19      6.27 o 
   2  11  18        0.09       11.46     13.49 o 
   3  11  18       26.28       22.87     16.18 o 
   4  11  18        2.13       23.88     13.18 o 
   5  11  18      158.59      117.71     32.55 o 
   6  11  18        0.43       12.08      9.01 o 
   7  11  18      150.06       84.80     21.97 o 
   8  11  18       31.54       31.21      8.52 o 
   4  12  18      408.86      380.76     46.80 o 
   5  12  18      193.66      174.49     26.61 o 
   6  12  18       35.41       18.97      5.71 o 
   7  12  18      159.25       85.55     44.63 o 
  -1  -6  19       54.75       31.86     12.75 o 
  -3  -5  19      156.81      110.89     31.53 o 
  -2  -5  19       90.84       57.34     19.17 o 
  -1  -5  19      469.83      515.39    106.81 o 
   0  -5  19      896.24      838.45     52.72 o 
   1  -5  19      115.55      124.45     30.81 o 
   2  -5  19      244.21      226.00     43.26 o 
  -4  -4  19      252.95      171.58     38.53 o 
  -3  -4  19        9.85       21.17     10.72 o 
  -2  -4  19      169.09      140.65     36.58 o 
  -1  -4  19        1.24       18.47      8.60 o 
   0  -4  19        0.00       11.78      9.62 o 
   1  -4  19      182.34      175.59     38.64 o 
   2  -4  19       96.21       76.55     19.18 o 
   3  -4  19        7.72       27.22     11.59 o 
   4  -4  19       39.06       26.37      9.47 o 
  -5  -3  19       21.32       14.11     11.77 o 
  -4  -3  19      113.69       77.10     21.54 o 
  -3  -3  19      371.06      421.84     55.46 o 
  -2  -3  19      460.48      495.42     67.48 o 
  -1  -3  19      445.40      426.77     70.14 o 
   0  -3  19      299.39      312.16     43.37 o 
   1  -3  19      419.98      419.12     55.27 o 
   2  -3  19      710.93      709.76     57.04 o 
   3  -3  19      289.43      319.29     55.63 o 
   4  -3  19      840.64      796.90     47.25 o 
   5  -3  19      126.91       59.61     22.27 o 
  -5  -2  19        6.37       17.63      9.68 o 
  -4  -2  19      386.72      382.71     45.25 o 
  -3  -2  19        2.95       13.71      7.87 o 
  -2  -2  19       38.95       26.99     10.37 o 
  -1  -2  19      721.82      832.02     59.30 o 
   0  -2  19      322.37      337.11     60.34 o 
   1  -2  19       18.46       13.76      8.33 o 
   2  -2  19        2.02       15.58      9.24 o 
   3  -2  19        4.96        8.57      9.88 o 
   4  -2  19      370.40      511.11     50.83 o 
   5  -2  19       91.11       71.87     18.11 o 
   6  -2  19      205.96      157.91     37.08 o 
  -5  -1  19       33.00       21.36     11.86 o 
  -4  -1  19      128.42       92.53     16.42 o 
  -3  -1  19      238.74      215.37     32.99 o 
  -2  -1  19       25.36       33.22     14.07 o 
  -1  -1  19     1863.92     2274.97     97.11 o 
   0  -1  19     2389.73     2845.32     91.71 o 
   1  -1  19       17.55       22.43     15.72 o 
   2  -1  19     1592.86     1833.59    139.43 o 
   3  -1  19       21.45       16.40      8.81 o 
   4  -1  19        0.60       12.00      5.90 o 
   5  -1  19       16.26       49.14     11.35 o 
   6  -1  19       11.19        1.80      4.93 o 
   7  -1  19       87.81       45.19     23.28 o 
  -5   0  19      234.76      231.30     53.34 o 
  -4   0  19       22.33       11.05      5.27 o 
  -3   0  19      100.33       88.67     20.72 o 
  -2   0  19       49.19       59.84     19.57 o 
  -1   0  19      279.09      319.46     76.90 o 
   0   0  19       10.97       35.56     14.89 o 
   1   0  19       12.12       23.81     10.83 o 
   2   0  19     1253.11     1308.16    119.25 o 
   3   0  19        1.20       17.33     12.88 o 
   4   0  19      100.44       95.83     29.24 o 
   5   0  19      185.90      205.77     41.81 o 
   6   0  19       65.41       57.84     15.45 o 
   7   0  19        0.76        7.30      9.70 o 
   8   0  19      311.10      329.26     41.63 o 
  -5   1  19       73.37       51.21     24.51 o 
  -4   1  19       39.84       71.10     29.73 o 
  -3   1  19      190.45      169.96     35.39 o 
  -2   1  19      821.69      946.37     65.68 o 
  -1   1  19       25.45       47.25     20.33 o 
   0   1  19      495.34      499.85     89.33 o 
   1   1  19      104.55      111.04     33.13 o 
   2   1  19      111.30       80.70     20.28 o 
   3   1  19      375.86      373.18     49.86 o 
   4   1  19      182.38      197.01     49.53 o 
   5   1  19      320.08      290.27     76.22 o 
   6   1  19      461.45      472.50     84.22 o 
   7   1  19        0.66        8.43      6.48 o 
   8   1  19       58.95       44.89     16.21 o 
  -5   2  19       11.37       13.52     26.76 o 
  -4   2  19      193.16      141.70     39.49 o 
  -3   2  19       50.48       28.94     12.15 o 
  -2   2  19      145.15      155.60     25.77 o 
  -1   2  19      278.11      337.03     78.11 o 
   0   2  19       14.86       19.26     10.88 o 
   1   2  19        3.03       12.12      8.39 o 
   2   2  19       59.53       69.84     19.19 o 
   3   2  19        5.90       15.79     11.14 o 
   4   2  19       77.44       91.76     31.71 o 
   5   2  19        2.92       13.24      8.89 o 
   6   2  19      191.85      213.34     46.97 o 
   7   2  19      626.74      660.22     58.72 o 
   8   2  19       57.02       44.69     16.81 o 
   9   2  19       68.00       46.22     15.50 o 
  -4   3  19       38.39       27.28     27.47 o 
  -3   3  19       11.85       18.33      8.15 o 
  -2   3  19      385.16      426.96     69.58 o 
  -1   3  19      328.19      297.05     60.00 o 
   0   3  19      236.87      311.63     64.42 o 
   1   3  19      159.49      220.21     42.96 o 
   2   3  19      148.00      182.49     47.47 o 
   3   3  19      461.80      502.37     72.86 o 
   4   3  19      354.56      397.33     74.32 o 
   5   3  19      964.54     1056.68     97.87 o 
   6   3  19        7.30       35.00     12.09 o 
   7   3  19        1.39       11.33      6.77 o 
   8   3  19      454.48      431.27     56.80 o 
   9   3  19      134.89       85.44     27.18 o 
  -3   4  19       43.41       57.35     19.07 o 
  -2   4  19      581.98      514.62    129.87 o 
  -1   4  19       33.67       19.79     11.05 o 
   0   4  19      210.72      202.29     55.22 o 
   1   4  19      150.50      128.61     27.76 o 
   2   4  19       39.10       71.80     22.34 o 
   3   4  19        4.18       28.18     16.34 o 
   4   4  19      391.40      402.93     78.95 o 
   5   4  19      106.79      119.71     28.55 o 
   6   4  19       28.29       27.05     15.17 o 
   7   4  19       28.83       59.89     17.86 o 
   8   4  19      532.05      524.22     75.70 o 
   9   4  19      209.13      104.65     56.78 o 
  -3   5  19       81.34      105.57     41.03 o 
  -2   5  19      700.41      671.42    158.33 o 
  -1   5  19      258.86      211.78     34.42 o 
   0   5  19      841.47      913.35    183.40 o 
   1   5  19      152.31      260.42     93.42 o 
   2   5  19      130.43      177.44     53.76 o 
   3   5  19       64.16       81.67     23.53 o 
   4   5  19      751.68      758.99     77.40 o 
   5   5  19       94.73      128.22     49.21 o 
   6   5  19      184.63      206.82     66.86 o 
   7   5  19        3.77        8.44     14.60 o 
   8   5  19        0.22       18.68     13.03 o 
   9   5  19      103.88       72.10     24.38 o 
  10   5  19        4.63       16.01     14.60 o 
  -3   6  19      170.61      131.15     42.39 o 
  -2   6  19       54.02       75.27     18.91 o 
  -1   6  19      255.46      199.44     75.80 o 
   0   6  19       89.39      117.18     50.32 o 
   1   6  19       14.12       22.47     30.91 o 
   2   6  19       54.84       56.16     27.39 o 
   3   6  19       74.61      133.73     46.31 o 
   4   6  19        8.88       35.38     25.45 o 
   5   6  19       72.38       29.23     15.89 o 
   6   6  19      566.25      897.88     94.83 o 
   7   6  19      399.75      400.41    113.74 o 
   8   6  19        7.50       23.96     16.96 o 
   9   6  19      944.94     1155.09     79.66 o 
  10   6  19       80.30       41.65     15.89 o 
  -2   7  19      180.84      156.42     63.14 o 
  -1   7  19       98.68      135.76     45.52 o 
   0   7  19        4.10       16.54     12.34 o 
   1   7  19       25.28       55.78     25.41 o 
   2   7  19      501.81      598.14    115.73 o 
   3   7  19      662.43      648.61    143.62 o 
   4   7  19      805.62     1007.15    100.03 o 
   5   7  19      225.05      241.78     76.76 o 
   6   7  19       74.68       80.35     40.54 o 
   7   7  19       10.30       24.03     11.96 o 
   8   7  19        0.41       15.21     14.44 o 
   9   7  19       43.96       38.86     15.40 o 
  10   7  19        0.17        4.30      7.41 o 
  -1   8  19        1.00        3.98     13.18 o 
   0   8  19       14.02       14.68      8.23 o 
   1   8  19      101.93      109.34     31.81 o 
   2   8  19      287.97      202.76     38.40 o 
   3   8  19       87.89       99.99     27.89 o 
   4   8  19       51.51       69.27     30.91 o 
   5   8  19      431.44      472.51    104.46 o 
   6   8  19       38.04       39.54     18.22 o 
   7   8  19     1532.38     1862.00    101.52 o 
   8   8  19      676.56      736.92     72.10 o 
   9   8  19      137.60       85.15     36.68 o 
   0   9  19       51.38       29.20     20.96 o 
   1   9  19       55.25       14.40      9.28 o 
   2   9  19       49.44       45.98     16.12 o 
   3   9  19      361.70      380.03     94.77 o 
   4   9  19      196.61      141.68     35.80 o 
   5   9  19       17.41       21.83      9.40 o 
   6   9  19       17.60       10.70     13.89 o 
   7   9  19      464.94      408.25     34.18 o 
   8   9  19       12.05        8.25      4.68 o 
   9   9  19        0.24        6.17      5.17 o
[truncated: 21,552 more chars]
